# Supplementary material for: Virus-derived sequences from the transcriptomes of two snail vectors of schistosomiasis, Biomphalaria pfeifferi and Bulinus globosus from Kenya
Source: PeerJ. 2021 Nov 15;9:e12290. doi: 10.7717/peerj.12290 (PMC8601052; doi:10.7717/peerj.12290)
Supplement: Supplemental Information 3 — Fifty-four partial viral sequences were identified from BP, and three from BuG. Sequence lengths and details of virus proteins with highest similarity based on BLAST analysis are shown. Accession numbers for all sequences are provided. [file peerj-09-12290-s003.zip]

Archive with 1 entries (1 files):
- Table S2 revised.xlsx
