# Supplementary material for: Virus-derived sequences from the transcriptomes of two snail vectors of schistosomiasis, Biomphalaria pfeifferi and Bulinus globosus from Kenya
Source: PeerJ. 2021 Nov 15;9:e12290. doi: 10.7717/peerj.12290 (PMC8601052; doi:10.7717/peerj.12290)
Supplement: Supplemental Information 3 — Fifty-four partial viral sequences were identified from BP, and three from BuG. Sequence lengths and details of virus proteins with highest similarity based on BLAST analysis are shown. Accession numbers for all sequences are provided. [file peerj-09-12290-s003.zip › Table S2 revised.xlsx]

## Sheet: Sheet1
Name	Accession number	Length(RNA)	Protein length	Hit gene	Hit virus	Accession	E value	Seq coverage	Similarity	Identity
Bpviral_seq_1	MT108495	3478	1097	nonstructural protein	Bivalve RNA virus G2	YP_009329819.1	0	100	96	93
Bpviral_seq_2	MT108496	1440	449	nonstructural protein	Wenzhou picorna-like virus 33	YP_009336909.1	0	100	91	84
Bpviral_seq_3	MT108497	541	180	nonstructural protein	Wenzhou picorna-like virus 33	YP_009336909.1	6e-70	86	50	74
Bpviral_seq_4	MT108498	340	112	nonstructural protein	Wenzhou picorna-like virus 33	YP_009336909.1	1e-56	100	87	81
Bpviral_seq_5	MT108499	320	106	nonstructural protein	Wenzhou picorna-like virus 33	YP_009336909.1	5e-67	100	99	95
Bpviral_seq_6	MT108500	2945	661	capsid proteins	Wenzhou picorna-like virus 33	YP_009336910.1	0	86	91	82
Bpviral_seq_7	MT108501	410	136	capsid proteins	Beihai picorna-like virus 78	APG76688.1	8e-14	97	49	36
Bpviral_seq_8	MT108502	677	225	nonstructural protein	Sanxia picoran-like virus 4	YP_009337691.1	4e-62	100	64	47
Bpviral_seq_9	MT108503	849	282	nonstructural protein	Sanxia picoran-like virus 4	YP_009337691.1	1e-111	98	74	60
Bpviral_seq_10	MT108504	463	153	nonstructural protein	Sanxia picoran-like virus 4	YP_009337691.1	7e-57	100	77	63
Bpviral_seq_11	MT108505	303	100	nonstructural protein	Sanxia picoran-like virus 4	YP_009337691.1	6e-47	100	87	74
Bpviral_seq_12	MT108506	364	121	capsid proteins	Hubei picorna-like virus 4	YP_009337257.1	0.36	58	47	31
Bpviral_seq_13	MT108507	275	91	nonstructural protein	Arivirus 2	AIS73139.1	1e-05	92	52	34
Bpviral_seq_14	MT108508	337	111	nonstructural protein	Sanxia picoran-like virus 4	YP_009337691.1	2e-36	100	82	69
Bpviral_seq_15	MT108509	273	90	nonstructural protein	Beihai picorna-like virus 15	YP_009330066.1	0.001	94	49	28
Bpviral_seq_16	MT108510	2662	841	structural protein	Sanxia picoran-like virus 4	YP_009337691.1	0	100	74	62
Bpviral_seq_17	MT108511	3624	845	capsid proteins	Cricket paralysis virus	AKA63264.1	1e-20	89	37	23
Bpviral_seq_18	MT108512	1225	408	polyprotein	Beihai picorna-like virus 57	YP_009345913.1	4e-22	96	40	26
Bpviral_seq_19	MT108513	245	81	VP4 protein	Shahe picorna-like virus 11	YP_009336883.1	0.0006	98	50	31
Bpviral_seq_20	MT108514	1884	627	nonstructural protein	Wenzhou picorna-like virus 52	YP_009336661.1	1e-39	95	42	24
Bpviral_seq_21	MT108515	491	163	nonstructural protein	Sanxia picoran-like virus 4	YP_009337691.1	1e-55	99	73	62
Bpviral_seq_22	MT108516	309	102	nonstructural protein	Wenzhou picorna-like virus 21	YP_009337080.1	0.006	38	71	49
Bpviral_seq_23	MT108517	384	128	capsid proteins	Sanxia picorna-like virus 9	YP_009337756.1	6e-13	78	44	41
Bpviral_seq_24	MT108518	284	95	capsid proteins	Beihai picorna-like virus 57	YP_009345913.1	9e-07	93	40	31
Bpviral_seq_25	MT108519	203	68	nonstructural protein	Hubei leech virus 3	YP_009336521.1	9e-21	95	83	68
Bpviral_seq_26	MT108520	589	196	capsid proteins	Shahe picorna-like virus 1	YP_009336912.1	9e-14	85	46	26
Bpviral_seq_27	MT108521	255	84	nonstructural protein	Beihai picorna-like virus 39	YP_009333481.1	0.015	61	61	38
Bpviral_seq_28	MT108522	487	162	capsid proteins	Sanxia picorna-like virus 9	YP_009337756.1	4e-65	100	77	64
Bpviral_seq_29	MT108523	452	115	capsid proteins	Sanxia picorna-like virus 9	YP_009337756.1	5e-17	86	60	45
Bpviral_seq_30	MT108524	232	77	capsid proteins	Sanxia picorna-like virus 9	YP_009337756.1	5e-23	100	76	57
Bpviral_seq_31	MT108525	213	70	capsid proteins	ubei picorna-like virus 3	YP_009345030.1	4e-12	98	72	50
Bpviral_seq_32	MT108526	204	68	capsid proteins	Beihai picorna-like virus 48]	YP_009333545.1	1e-06	92	55	38
Bpviral_seq_33	MT108527	3240	842	capsid proteins	Marine RNA virus SF-2	AGZ83340.2	0	98	57	48
Bpviral_seq_34	MT108528	956	318	nonstructural protein	Marine RNA virus SF-2	AGZ83339.2	1e-90	100	65	49
Bpviral_seq_35	MT108529	703	234	nonstructural protein	Marine RNA virus SF-2	AGZ83339.2	2e-90	100	75	62
Bpviral_seq_36	MT108530	310	103	nonstructural protein	Marine RNA virus SF-2	AGZ83339.2	4e-26	100	68	50
Bpviral_seq_37	MT108531	947	315	nonstructural protein	Marine RNA virus SF-2	AGZ83339.2	3e-88	98	64	47
Bpviral_seq_38	MT108532	379	126	capsid proteins	Marine RNA virus SF-2	AGZ83340.2	3e-16	90	63	50
Bpviral_seq_39	MT108533	358	118	capsid proteins	Marine RNA virus SF-2	AGZ83339.2	2e-36	99	74	55
Bpviral_seq_40	MT108534	470	156	capsid proteins	Wenzhou picorna-like virus 33	YP_009336910.1	2e-26	66	92	77
Bpviral_seq_41	MT108535	267	89	polyprotein	Changjiang picorna-like virus 12	YP_009336582.1	3e-05	78	57	37
Bpviral_seq_42	MT108536	2757	900	capsid proteins	Beihai picorna-like virus 23	APG78947.1	7e-12	84	47	36
Bpviral_seq_43	MT108537	1949	563	capsid proteins	Changjiang crawfish virus 4	YP_009330008.1	7e-72	94	49	31
Bpviral_seq_44	MT108538	1335	374	capsid proteins	Shahe picorna-like virus 10	YP_009336819.1	4e-22	96	42	29
Bpviral_seq_45	MT108539	338	112	nonstructural protein	Beihai hypo-like virus 1	YP_009333297.1	2e-52	100	48	77
Bpviral_seq_46	MT108540	657	218	hypothetical protein	uncultured marine virus	AGA18405.1	0.19	75	43	25
Bpviral_seq_47	MT108541	311	103	hypothetical protein	uncultured marine virus	AGA18405.1	0.31	69	52	28
Bpviral_seq_48	MT108542	2969	989	polyprotein	Beihai hypo-like virus 1	YP_009333297.1	0	95	65	50
Bpviral_seq_49	MT108543	922	307	unnamed protein product	Beihai hypo-like virus 1	YP_009333297.1	4e-148	100	85	71
Bpviral_seq_50	MT108544	294	97	hypothetical protein FgHV1gp2	Beihai hypo-like virus 1	YP_009333297.1	2e-08	62	65	41
Bpviral_seq_51	MT108545	206	68	gp1	Picalivirus D	AHA44481.2	3e-08	83	64	47
Bpviral_seq_52	MT108546	250	83	glycoprotein precursor	Puumala virus	AFQ60666.1	0.25	92	49	34
Bpviral_seq_53	MT108547	985	297	hypothetical protein	Lake Sarah-associated circular virus-28	YP_009237569.1	2e-29	95	47	31
Bpviral_seq_54	MT108548	203	67	polyprotein	Currant latent virus	AHN52254.1	1e-05	95	57	39
BuG_virus2_F1	MT108493	1529	509	VP2	Biomphalaria virus 1	APS85749.1	3e-101	60	70	54
BuG_virus2_F2	MT108494	5278	540	ORF2_nonstructural protein	Biomphalaria virus 1	APS85749.1	0	98	75	62
			893	CP	Biomphalaria virus 1	YP_009336638.1	1e-71	86	53	34
