# Supplementary material for: Virus-derived sequences from the transcriptomes of two snail vectors of schistosomiasis, Biomphalaria pfeifferi and Bulinus globosus from Kenya
Source: PeerJ. 2021 Nov 15;9:e12290. doi: 10.7717/peerj.12290 (PMC8601052; doi:10.7717/peerj.12290)
Supplement: Supplemental Information 4 [file peerj-09-12290-s004.txt]

>Biomphalaria perifferi virus 1 (BPV1)
AGTCTCCGCAGCTTTTGAAGTGTTAGTATTTGCACGATTTAATGTCATTACTTATATTTA
GCATGAGAGTCGTTTAGACTTATCATTGCTCCTTATTGGTTGACTTGTATGTGAACGTGC
TATCACTATTTATTATTGACTACTTTTAAAATGTTTTATGTTGGTGTGCTATGTTTTCCC
TCCCTTTCGCCGGGGACACACCCTTGTTTTGTGTAGTGCTTCTTGCACTTAAGTTTATTA
TTTGTTAGTATTATTTTTATTTTCCTTCCTTGCGCTCACTTTTGGTGAGTTACGGATAAA
CTTAGTAACACTTAATTTGCTTATTATTTGCCTTCTTGTTAAAATGTGTGAAGAATGGTT
CCCGAGATGTATAAAAGACGGTTTGACGGCTGTCGATCTACGGTGGTAACATCGTAGGGC
ATTTATGCATTGAATAACTATGATGCTCGTTTAGGGTAACAAATATTGATTACTTTAGTC
TTGGGCAGATGTTAGCGAGCATTGGTATGAGTCTTATTGTAGTATTTTACAATTGTGTTG
ATCCATTCCTCTAAGTTGCTTCACTTATTCTGAATAGAAAAAGAATTCGTAAGTGGCGAG
GTTTTATACCGTACAGAGGCCGATCTAAATTTAAAATTTCTAGTTAATAAGATGGGGCCA
ATGCAGACTTGGAAAAGTTGAATCAAGCCATAATCTTCCATTTGAAACATTTTGGACCCA
GTGTCTTTTGACACTCTACTCATGCAAGTAGCTCTACGTGAGCGTTGATATGCTGGGACT
GAGTGTTATCTCCTGCGGTTAACATCATTTTTCTTTTACTTAGTTTATCTTCAAGAACTT
TGTAATAACATTATCTCTCTATGCACAATGACCAAGTTACTAGACGCGTCTCATCGATAT
GCATCGGTGCTTGAGAATGAGGTTAACGCCCATGTTGCCTCTCCTTTGAGTGTTTATTCA
CTCCCAGAGTATGACTATGTATTGAGTTCTTTTAATACTAGTCTTGTACCACAAAGTGAT
GAGTATAATGGTCCTTTTGGTTTACTTAAGGATTACATTAAGAATCATCACTTACAAATG
TCTGCTCATTTAGTTGACAATTTGCTGTTCTTTTCTACTTACTTATATTGGCTTGGGAAA
TCTTCCTGTATTGCAGATTACGGTGTGGCTACTGCTAGTTTCCTAACTAGTATTGGTTAT
GGTCCTAGTAAACTTGTTGGTTTATTAGGTCATCATCACAATCCTCTTTCTGTCTTTGAT
GAGGATTTTGAAATCACTTCATCCTCTTTGATGCAGCCTGAGGGTCTCGAAAAATGCATT
AATTATTGGCGTTTGTTGAAAACCAATCCGATTTTCCCAAAGCTTTCAACTGCTTTCTCT
TTTGTTTCTATCTTATATGTGTCTTCTCTTGAGTCAAAAAAACTCGATTTTGATTTGCTA
CCATTTTTACAAATAAAACTTAAGGAGTTGCATGTTACTGCTTCAGATGTCGTCGATGCT
TGTTTAGAGAGTTTAACTTGGTTGTGTACAACTGGTGTTGCTGTGATTCGAACTGGTTCA
CTTACACCAGTGTTATATTCTAACCCTCTTGTTAGGGAATTTGATGAAAAGTTTTTAATT
ATTCAAGCAAATAAGAATGCGGCTATCAATGGAACTCTACATGATGTAGATGCTTATGAG
AATGATCTAGATAAATGTCTGGACATAATCGAACAATTAAATGACTCGAAAATGGATTCC
CTTGTTCGTCGTTATCTACACGATAAGTATGCTCTGCTTACTAGTGTTAAGGAGAGTTTA
TATGTCAAACGTAAGAATTGTGAGATGAGGTTTTGTCCCATAGGATTCTCCCTTTTTGGG
GGGTCTGGTGTGGGTAAGACCTCTGTTGCAAAACTTATAATGCGTACTTCCTTAGCATCT
ATGGGTTTTCCTTTTGATGATAAGCACCAGATTACTCTTGACATGAGTGACAAATATCAC
TCAACCCTTACGAATGATGTGCATGGTATCTATTTTGATGACCTTGCTAATACAACGTGT
ACGTTTTCTCAAAATGGCCAAATACCGTCTAGTGTCATTATTAAGTTTTTTAATAACGTT
CCTAGTCAAGCTATTAAAGCCGATGTTGGTGATAAGGGTAAAACTATGATAAACCTTAAG
TGTGGTGTTGTCACTACGAATGTTAAGGATCTGGATGCTTCCAAGTATTCCAATTGTCCC
GTGTCCATTCTACGCAGATTGTACCACATTGAGGTTTTAATCAAGCCCAATTATCGTATA
CCAGGATCCACAATGTTAAATACTCAACATCCAGATCTTTTGCTTCAGAAGCAAATAGGT
GAAGTAGATGTTTGGTGCTTTAATATTGAGGAAGCGCACCCTTCAGCGTCTAACTCTTTT
ATTTTTAAACCCCTTGTTCATAATGGTAGACCATGCATCTCATTGGATTTGCATGATTTG
CTGTATATTGTCAAGGATCTTAGTATCAATCATCAAAAGTTGCAGAGTCTCGTTTTATCT
GGTACGCTTGGGAATCAAATTTGTATATGTCCTACGTGCACTGTTCCTACTCCTGTTTGT
GATTGTCAGGGGTTGGAGGGTGACTGTGCCTACATTCTTAAAAGTGTAGCAACCACTTTC
GGTTACAACCCTGTTGCTAACCTATCGGTGCGTGATGCATTACCATGCGTTCTTTCTGCT
TGTGATCGCACTGTTGTTAGTGCGTGTCGCTACATACCGGAGAGTATCTATCAATCTTTC
TTTTTCCAAATGTGGTTGCATAAAGTTTTATATCGTCTTTCCGATTTTGATTGTAGCGTT
TGTAGGTATATTATTTATCACGCAAACTTTATTATGCGCATTGTTGCTATAGCTGGAGTA
CTATCTTTGATATTATTCCTCTGTGGTTTTCCAGGCTCGATTTTTCTTATTCATTTTGTA
GTTTTGAGTATATCGTTAATGGCTTTCATTAAGAGTATCCATGCTACACGAGTTAGAAGA
ATTGAAGATCATATTATTTCCACTAGATGCAGTTTATCCGATTTATCCCGTAATTACCGT
GACGTTGCACTACCAAAAGCATTTATAGCAGTTGGTGGTCTAATAGTTGTCGTTCTTGGT
TTGAAATTTATCTACAAATCATTCTTGGAAGGTAAAACTACACCGCAAGGCAGTTTATCC
CCTGATGATATAGATAAGCAACCAGGTTGGTTTGGTAATATACTCACCGGAGGTATTCAG
AAAGTGTTTAATCCCATTAGTACTAATTCCTTACCATCTCAAACTCTTAATGTTCTATCA
AAAAATATTTTTTATGGTGATTTTTTAAGAGCTGATGGCTCTACAGCAGCTTGTTGTGTT
GTCTGTCCAAAAAAATGTATTGCGATATTTCCTGCTCATATGTTTTATACAGGTGGTAAT
CTGTTGTTGCAACCTAATCCTTATGTGGACATCGTTCTACGTAGGCATGATTCATATGGT
GGTTCTTTTTCTTTAAGAATTAATTATGATAAATGTGGGATTTTTAGCGATCTTGCTATA
TGTTATTTTCCCAATTGTCCTGATTTGAAGAATATCACTCATTTCTTTAGTGAGAGTATT
TCCGGAGCTGGATATTGCACTATGATTCGGCGACACAAAGATTGCACTATTGCAATGGAT
AATTTTTACGCCTCCCATGGTGACTCCGGTCATAAATATATGCAGTTTAGAGGGTCAACT
TACCACTCAAAACTTATAGGTTGTGGTTCTTGCATGTCTTATGTGATTAACGATGGTAAT
CCTTCATCTATAGTTGGTTTCCACATTGGTGGAAACGGTACTCTCGGAACATCCATTCAT
TTACCACAAAGCGTCTTGCTTAAAGCGATTGACGATGTTGTGCGTGATTCGTGTGGTGTT
CATGGTAGCGATTCAGATGAAATACCTATTTCATCATATGGGAAATCGTTAATCACTGGA
CCCGTTCATCAACACGCATATGCCACACAATTGGGAACCGATTCATGTTTCGATGTTCTT
GGATCTACTAAAGTTAACCGGGACACCAAGTCCTCCGTGGAACCTTCATATTTACATGAA
TATATGTTAAATGTTTTTGGTCCCATTGATAAGTGGAAAAAACCTGATATGCAACCTAAT
TACAAGCATTATAATGTTTTCCTAGACAAAGTAACCAAGCCGTGTCATCAATTTGATAAT
AATTTGTTGGAGCTTGCAGTTAGAGATTACATTGCTCCCTTATATGTCGCATGTGTTGAA
TATAAAGGACTCCGAAAACCTTTAACTCTTAAAGAAAGCGTTATGGGAATTCCTGGTGTT
CGTTTTTGTGATGCTCTTATCATGGGAACTAGTATGGGATTCCCGTTGTTTGGAAAGAAG
AAGAAATTTTTCACTGATGTGATAGAGAACAATGTTTTAATTGACCGCGTCCCTGACCTC
GCTGTTATTCATGAATATAATCGTCTTATTGAATGTTATAAACGTGGAGAAAGAGGATAC
CCTGTTTTTGCTGCGTGTCTTAAGGATGAAGTGAAAGATGTTGATTCTGATAAAGTTCGT
GTATTTACAGCGTGCCCCGTAGCTTTTAGTATGGTGGTTCGCCAGTATTACCTCCCAATC
GCTATTTTCTTACAACACTTTCCCCTTGAAAGTGAGATGGCTGTTGGTATTAACGCTTTC
GGTTTGCAATGGCAGGATTTAATGGACTTCTCAGAATCCTTTGGTGACGGAGAAGGTGGA
CATTTTGGGATGGACTACAGTTCATATGATACTCGAATGAATAGTCAAATCTCTCGCTCC
GTTTATTATATTCTCATCCAACTTGCTCAAAATCTTGGTTATTCTAGAGAGGATCTTGCT
ATTATGGAGGCGATGGTTGATGATTTGACCCACCCGCTTGTTGACGTATATGGAACATTG
TTCCAATTGTTTCACATGAACCCCTCTGGTAATAATATCACTGTCCAAGTGAATTGTATT
GCAAACAGTTTGTATATGAGAATGGCTTTTTACGATACCACTCATCTCGAAGTTCCTTTC
CGTGATTGTGTTCACCTCATCACTTATGGAGATGATAATAAATGTTCCGTATCACCTGAA
GTGCGACATCTATTTACCTTTGAGAGTGTTAAACACTTCCTTGGGGCACATGACATTAAG
ATCACTCCTCCTGACAAAAAATCGGAAAGTAGCGAATTTTTTGCGCTCGATAAACTCGAT
TTTCTTAAAAGACAATCTAGTTTTATCCCCGAAATTAATCGATCTATAGGGAGGCTGGAT
GAAAATTCCATTTTTAAGAGTTTAATGTACAATGTTAAGGGCTCTGTCCATAAAAGAGAT
GTGGCCCTGTCTTGTATTGATTCAGCACTTCATGAATGGTTCGCATTTGGTAGAGCTCAT
TATGAGAAAAGACGAGCACAACTTATAGAGGTGTGTCAACAAGCTAATTTAAGCGACTAC
CCCATTCTCTATGTAGATTTTTCTGAAAGAACACAACGGTGGTTGAACTCATATCGGCCA
GTTCCTGAGTAATTTAGAACAACAATGTTTGTTGTGTATATGTTTATAGAATAGATTTGT
TATTATATTGTAAATTTATTGTTTTATTTTTAGTTTAGTAATTCTCAAAATTACTCCCCC
CCCCCTTTTATTCAGATTCATGTCAAGTTTTAGTAATGTCACTTCGATAGCATCCGAATC
TGGAACAGGTGAGACTGCCCAGGGCTCACCTTCCTTAGAAACAAATCAAAACGTCGCATT
TGTCGACGCGCGTGTTATGTCTACTTCAACTCCACTCTCATTCGATGAAACTCGTCTTAT
GAGAATGAAAACTGAAGATTATGATCTTAACTCTTTTTTCTCGCGTCCTGTACGCATTTT
GCAGCTTACATGGGCTAATACAACTTCACTTTACCAAGCCCCTTTCGACCCTTGGGATAC
ATATTTCCAAAATGTTCCTGTTGAAAATCGTCTGTGTAATTATAAACTTTTAAAGTGTAC
TTTGAAATTGCGAATTTCAATAGCAGGAAACAGTTTTTATTATGGTAGATTGTTGGTATC
TTATATACCTCATTATACTTATGATTCTTTTTCTTTTATTGATCCTGCTTCCGCCGTTGA
TTTTGTCACTTTGTCTCAATACCCTAGTGTTATACTTTCTCCCACTGGATCACAAACAGT
GGAAATGGAGTTACCTATGGTGTGTCCAACTGACGTCTTCGATATTCCAACAAGATCATG
GACAACCATGGGACGTTTAGCTGTCAAATCCTTTGGAACATTGGGTTGCGTTGGGACCAC
TCCTACTGACGTGAACCTTGTTGTTTATGCATGGGCCGAAAACGTCCAATTTTCTGGAAT
AACGTCCGTTGACATAAGTTCTCTTACACCCCAATCTGATGAGTTTTCTGTCAAACCAGT
ATCTCGTTTAGCATCCGCAGTTGCATCTTTTGCTTCTGGGTTGAAATTGCATCCGGTTAT
CGGCAAATATGCTTTAGCCACTGAAATTGGTGCCAATGCTATGTCGGCTGTAGCTTCCTT
GTTTGGTTTCTCAAAACCGACAGACGTGAATGCGACGATTGTCGTTCGTAAGACAAAGCC
CGACTTAACCACTTATAATGGACCAGAAGATTCCCACAAGTTGTCGTTAGATGTAAAGCA
ACAAGTAACGGTTGATCCTTCTGTTGTTGGTTATAATGATGGTGACGAGTTATCTATTTT
ACATATTGCTATGAAACCTTCTTACTTGCACAGATTCTCTTGGACTACAGCTAGCCCTGT
GGATCGTCACTTATTTTCATGTTGTGTGGATCCGTGTGTTGTTAGGCCCGAAACTGATGG
TTCAAATGGTGGGTATTTAGTCACACCTATGGCTTATGTAACTTACCCATTTAAATATTG
GAGAGGATCCATTAAGTATAAGTTTGATATAATATGCTCTTCTTTTCATCGCGGGCGTTT
ACGTATATCGTACGATCCTACTGCTGTTGCTTCTCCAGGCTACGCAGAGTTTAACCTCAT
GAATACTATGATTGTTGATATCGCCGATACTACTTCTTTTGAATTTTGTGTTCCCTATTC
ACAGAACACGGCTTTTAGACAGCATCTACCCTTTGGTACTAATGAGATTAATATGTACTC
AACATCGACAACCCCTTACACACCATTGAGTCCAGCAATTGCTGGGAATGGTACTCTCTT
TGTTACAGTGTTGAGCCCTTTGTCTACTATCACGGGGGCTGCGGGAGGAGACATTTCTAT
CATGGTTACCGTTTCTTCTTGTGACGATTTTGAGGTTGCTTCTCCCACTAATTGGGATTT
GGCTAATATGTCCTTTTATCCTCAGCCATCTTATTCTCCCATTTATGCTTCTGTTGAACC
TCAATCACATGAGATGACAACTGTAGTAACTCGAGAGAGTGATAAGCCCCAATTTAAGGA
TCCTACCGATCTGATATTTATGGGTGAGACAGTTAGGAGTTTAAGACAACTTCTTAAACG
AGCCGTGAGGGTTTATTCTTTTCCTATTGCCCACCAAAGCTCATCTGCTTCCCCTGGATA
TATTTTCTATTTACCTGCATTTCCCTTGGATAATGGTTATCGGCTTGATTCTTTACCTTC
CAATAACCCGGAGGGTTTGATCATACCCGTTACTCGAGCTGGTTACATTTATGTTTCATC
CTCAATGACATATTTACAGTACATTTCTAGACTGTTCGCAGCTAGAAGAGGATCTTTACG
ATATAGTGTTGACACGACAAAATGTAGCTATTTTCCTAATTACGTCCAAGTGAATCGTAG
CTATCCGTATCCGCTTATGAAACTCAGCCAAGGTAATTTGCCAGCGGGAGCGAATTGGAC
AAAAGCGGAGGAATATGAACAACATCGTCGTGCCTTAGGTGATTCAGCTGGACATGCGGG
ATCTGTCATATCTAATGCTACCATTGAGCCAGTGGTATCATTTGAACTTCCTCATCAGAA
TAACTTGAGGTATTTTTACTCAAGGAACGCTGAATTACCTTCTGCTACACCAATATCAGG
TTCCTTCACTGTTAATGTAGCGAAGCAGAGTTCCATTAATTCTTTTATAAACTCCGAGAT
CCTCGATGTTTGGGTTTCAGCGGGTGAAGATTATTCTTTAGCCTATTTTGTAGGCGCACC
AAGATTGTATCGAAATATTAATCTTGGTGATGTTGTATAAAGTCTTAGAGCGTAGACTTT
TCCAGAGCGAACTTGCTCTGTTTTTGATCACATAGTGATCGCAATTTTATTAAATATCGA
AACGTAGGTTTCATGGTAGTGATTGCGATCACTACCGGAATTTTTCCTGTGTAATCGACT
CAAATTTTAGTAAAATTAGCTTTATTGCAAAAAAAAAAAAAAAAAAAAAAAAAAA
>Biomphalaria perifferi virus 2 (BPV2) 
GCTACGTAACAGCAAATTTGGGTAAGGCGTCAAGCCTGAGTCATGTCGAATTCTGCCCCG
TCTTAGTGCGGGACCTTTTTGGGTCGAGACCCTAATTGGTACACTGAGCGTGTAGCTACG
TAACAGCAAATTTGGGCCCTGGAATCAAGGCCATCTCCGCTGAATATGAGGTGGTCGGAC
CAGCCAGCTTTTGAGAAAAACCAGAACGCCGTACTAACTTAGTTTTTGTTATTCTTTGCG
ATGCCTTCTTGGCTACGCAACACATTCATTCCGCCACTTTGTGGCGTTGTTCCCCAGTGA
TGATTCTCACTTTGTGCCTAGGCACACTTTTGGTGAGTGCCGTTAGTCATGAGGGTACAG
TTGTGCTTAGGCATAGTTGGGTTGTTACCTCTCCCCAGCTACTAAATCAGGGCGACACCC
GGCAATCTTATTAGAGAACCTGGTGTTTACCCCTGTGGCGTCTTTAGGCTTAGGCGCTTG
TCCTAGTTCCCAGCAGCAGTCGTTGTTATGGAATCATGTGGACGCATCACTGTTCTAGGT
GCAGACCTCACTCTAATGGAGAGGGTCTGGCCTTAAGCGTATCGCGGCAGTGCTCTGCTG
AGTGAAACCTATTAGATCTGTTGTTGGTGCTTTGATGAGCTCCACCTAATTTCGTTATAG
ACCGCAGTTCTGACCGCGCTGTGGTTGGCTACCGAGGCCCCATGGTTGACGTGACATGCC
AAAAGTTCGCATGACAATCACGCTTCCTTATTCTTAGATTTTTAATTCTTGCCCTGTCAC
AGGGACAAACCTGTTTCGTCATGAATTCATCAACTATCAATGAATCAGAGGTTGTGGCGG
TCAATATGCGCCTAGTGCGCAGGCTCGAGCGTGAGGAGCGCGCGCGCGTATGCGCGAAGC
GCAGATTGCGCGCCGAGTATAAATCCCTCCCCAAACGGGAGAGGGAGCAGCTCGTCGAAG
CGGCTCGTGAGGCCAAGTATGAGTTCATTCGTCAGGAATCTGGCTTTGGCTCTTATGGTC
TTGCAGCGTCAGCTATCGGCGTTGGAGTTGCCGGAGCTTGCCTTGGTGGTTATGCCGCTA
GGAAGCACATTTCCGGCTTTGCATCCCAGGTTAGAGAGACGCTTACGAGCGTCAACACTG
CTGCCAAGGGAGTCACCGGGGTCACTGAGAGGGCCATCGGTGTCACAGATTACCTCTACG
ACTTGGTCAAGAGGATTTATGATCTGTGTGCGAGTTCGGTGGGATTAATTTCCCGCCTCA
TTTTTGGCGTCTTTGTGATCGCCACCAAAGCTATGTTTGGTTTGACCAACATGGCTTCGC
GGTTGTTTGATTCCGTCATTCTTGCTATTGCCCCAGACTACAGTTTCGGGGAAATTTTTA
CGGAGGAGGATATCACACCGCAGGCTGGACTTTTCAGCTACATCCCCCAGATTGTTGCGT
TGGTCTGCACTTCATTTGTGCCGACTTACAATTGCAAGACATTCACCGGGGAGATTATGC
GAAGGGTTTCCAGCTTTGACCGCACAGCGGCTGGCTTCAGCTCAATTTTTGCGAGCATCG
CTCAGATGACTCAGGACACTATCAATGTTGTCCTTCGATTCTTTGGCCTCAAAGAGCTTC
GGCTCATCGGGGAAAGCCAGCGCAGTGTGATGGAGTGGATCCGACAAGTGGATCAAGTGT
TTGAGAAAATCGACACTTCGAACCCCAGCATTAAGGACCTGACACATGCCAACACTTTAG
TGCAGACCGGCTATAATCTCAAGAAGATTACTACAGCGGTGCATTTGAGTGCGGCTTTGG
AAAGGTGCTTGGAGAAGCTGAACCACAAGTTGGTGGTCCACAAAGGCATTTTGAATGCCG
ACAATGCTTTTCGACAGCAGCCCATTTTGTGCATGTTCGGCGGGGAGTCAGGAATAGGTA
AGACTAACCTGATCAAGACCTTCGCCGGGGCGGTGCTTCAGCTGGCAGATCTTTGTGAGC
CAGATGAGTGTGCCCAGCAGATGTGGCAGAAGGGAGACTCTGAGTACTTCAACGGGTACG
CCGGGCAACTGGTGTACATCATGGATGACGTATTTCAGAAGAAGGAAGTGGCAGGAGGCT
CTGAGAACGAGGGCTTCACCATCATTAGGGCAGTTTCTAACTGGCCCTTTCCTTTGAATT
TTGCTGATGTGGAGAGCAAGGGCCGGTGGTACTTTAGCTCCAAGCTGATGATTGGGACCA
CCAATGAGTCGGACATTCAGGGTTCAATCTCTGGTGTCCTGCGCAAGCCCGAGGCGGTGA
TCCGCCGTATTGAGCATGGCTATTGGCTTGGCCTGAATTCTGCTTATCAGAAAGAGGGCC
GGCTAGACTACGCCAAGCTTGAACGGGAATATCGCGACAGACTGGAGAAGCTCCTCAAGA
CTGAGGGCTATACCCAGGAAGACGTCCTGCGTTGTTACCCGTGGGAGGCCTTTAAGGCCG
TTCCCCATGCCTTTGCTGGAGCACCCCCAGTTCTCAATGACACTGCGGGTGTGCCAATCA
TGGACATAATCCGTGATGTGGCCGAGACTCTCAAGGATCGTGCCGCAAAGCACGTGGAGT
CCAGTTCGAAGACCCTCGACTGGCTCCGCGCTTTGGCAGAGGCTAAGAAGAGGGCTGTAG
TGCCCGAGGAGATTGTCCCCCAAGCAGGGGTCAGCCAGCGTGACAGTGATTCCGATTGTG
ACTTCGTTGAGGAGTACCCGGAGGGCTATCCTTACTCCACTTTCTACATGGAGAGTGAGC
CCGTTGAGGGCGGGGTGCGTTACAAGTACCTCAGTGAGGAAGCGCAGGCAGCTCTTGATG
CCCAGGCTTTAGAGCTTGAGCGCAGAGCCACGGCGGTTACCGGAATCCGTGCGATTTTGG
CCTCCATACCCAGCCCCTTGCTTGGTGCATTGGGGCTTGCGGCGGGCCTAGGTGGCCTGT
TTGCTGGTTACTGTGTCATGGGTAAGATTGTTGCCATCTTTAACAAGGTGGTGCGCTTTG
CCTGTGATTTGATCACGTCTTTGTACAAGGCTGTGAAGGAGTTCATCTTTGGATCCACTC
CGGAGCCTCAGAGCGTGCACGTTGACCAGAAGGTTATGCCTCGAAAGAAGGCTAAAACCG
AGCCGCCATCCATCCAGATGCAGATGGGCAACCCCCCCTCAGATGGCATAGCTAATTTGG
TGTATAAGAACACCTATAAGCTTGTGCTACACGGGGAGGATGGCCCAATACCTGTTGGTC
AGGTGTTGATGGTGCGCGAGTGTGTTGGCATTATGCCACACCACTTTTTGGATCAGCCGG
ACGGTCGCATTGAGTTTGTCTCATGCGCCCCGGGTGGTCATCGCGTCAGCACTACAATGT
TGGCGCTTCGCAAGTGTCCCAAGGTGCCTTTGCCAGACGCTGATATGGTCTTTATTGACC
TTAAAGCTGTCCTGGTACGAGCCCATCGGGATATTGTCAAGCACTTTGTGACTGATAAGA
CATGGTCCAGTTTAACTGACATGCGCAGTACGGGTGTGAGGCTCGATGTTGCCCGCCTCG
ATGAGGAGGGCAAGCTGGAGAGACATGTGATGTACTCCAGTTTCTTGAGGTATGACCCCG
AGATCACTACCGTGAAAGGTGTGGTCAAGAAGGTGTGGGCCTATGACTGCCCCACCCGAA
TCGGGGATTGCGGCGGAGTCCTCACCATTGCTGAGCCATGCCACTACGGTGGTAAGGCCG
TGCTTGGTGTGCACATCGCCGGCAAGACGACTTCCTTGATGGCTCCAGGTAGCCGTGAGG
GATTTTCTTGCTGCCTCACATTGGAGCTGGTTTCTAAGGCCTTGGAGAAGTTCAGGCCTA
TTAAGGACAGCTACCATGAGGGTCTGAAGGCCCGCGGCGTGGAGCTCACTGAGGAGCCTG
ATGAGATCGTTCAGCAGAGCGGTCTTGTTGGTGGCTCTATCACTTATGTGGGCACCATGC
CGCACACGCACAGCATTTCCCAGGCGGGTCGCTCTAAGCTGATTCGCACCACTTTCAATG
GTTGGGGGGAGTGCCCTGTGGCTCCTGCACCCCTTAGGCCGGTTTACCGGGAGGGGATTT
TGGTCAAGCCAATGCATCAGGCAATGCTGAACTATCGCAAGCCTGTGCAAGCGTGCAACG
TGGAGAATGGCGGTGCTATAATGGCACTTGCCATGAAGCAACACACACGGCTGACAATGC
AGAGCACGAGACGTGTGCTGTCTTTTGACGAGGCGGTACTTGGTGTGCCGGCCATGAAGA
TCAAGAACATCAATCGCTCCTCTTCCCCAGGCTGGCCATGGCGCCTTGAGTGCCCTGAGG
GTAAACGCAGCATTTTCGGAGATGGTGTCGAGTTTGACTTAACCACTCCTGAGTGTCAGG
CAATCCGCGAGCGCGTGGCTGAGATAATCAGTTGCGCTGCACAAGGTGAGCGCCTTGACC
ACACGTTTTGCGACTTCCTGAAGGATGAGACGCGGCCTATGGCCAAAGTCGAGGCCGTGG
CCACGCGCGCCATATCTGGCGCCCCTGTGGACTACACCATTGCGGTGAGGATGTATTTTG
GCGCTTTCATTAGCGCCTGTTTTATGCACCATACCCGCTCTGGCATGGCCCCTGGCATCA
ACTACTATTGTGAGTGGTCCACCTTGGCCACTGAGCTGCTCCGCAAGGGCAGCAAGATGT
TTGCCGGGGATTTCAAGGCCTTCGATGCCCACGAGCAGCCCGATGTTCACGGGCTAATTC
TTGAGCACATCAACAACTGGTATGACCAGTTCGGCGCCGATCCTGAAGGGCGCCTCATTC
GCACGGTTCTCTTTGAGGACCTCATTCATTCTCGGCACCTAACAGGCGATGGCTACAAGC
TGGACACAGTTGTTCAGTGGAATAAGTCGTTGCCTAGTGGCCACCCACTGACCACCACGG
TTAATTCCATGTATTCTCTTTACACCCTGACGGCGTGCTATGTGCACCTTACCAAGGATT
ATGAGGCCATGTGGGACCATGTTTTCCTCTGTACTTTTGGGGACGACAATGTTGGTTCTG
TGGATGACGATACCATCGACGTCTTCAATCAGGTGAGCATCGCCAAGGCTATGGATGAGC
TTTTTCACATGACATACACATCGGACAAGAAGGATCAGGAGATCACTCCCTTCGAATCCA
TCGACGACATCACCTTCCTCAAGAGATCGTTTAGGCGGTCCACTGTTGATGGTGGTTGGA
TTGCACCCCTTCACATGGACAGCATCCTTTACCGCACCTACTTTTACCACAATCCCAGGA
ATTATTTCAAGGATCAGGCGGTGAATTTCAGAGAGGCTTTGATGGAGCTTTCCTTGCACG
ATGAGTGCGAGTGGTCTCAGCGTTTTGAGGCGGCTGCGAACTATTGCCGAGATTCCGGCA
TTGAGTTCACGGTCGTCAGTCGCGAGGCCGCGCGTCAGGCATGCCTGGCACGCACTGACT
GTTGGTTTTGAGCGCCCATATACGCATCCCGCATTGTAAATAAGTTTCAGCGGCATATCA
GGATGGCAGGATAGCGCTTCCGTTACTACTCAGAGGATTCAGAGAGCACTGAAACAACTT
GTCGCGCCAGTGCTAGCGCGGCATTTATCATAGAGCACGCCACAGACCCAGCTAAAGTTG
CAGAATGCACTACAATAAGTGCTTTAGACGTACCCAGCAATGTTGTTGACAATGCAGGAG
TCCTTTTTGCTGATGAGGCCACCATTTGCGCGGTAGCCCCTCCCGTTGAGAGCGTTGGGA
GGTTTTTGCACTCTGATCCGTCCTTGCAGGACATTAAGAGTTTCCTCGGAAGGCCCACTC
TTTATGAGAGGGCCATTGTTTCCAACACTTCCATTGGTTTGACCACTTTCGGGATTACCT
GGGCGAACCTTGCAGCCTCGATACCCAATTTTGCTACTCGCTTGTTGGGTGTTAGAGGCA
TCCGTGCCAAGTTGGTTTTCACCATCGAGCACAACGCTAACCCTTTTCAACAGGGGTTGC
TTGTTGCTTCATTTCAGTATGGAGATCGTCAGCTGCAGCGTGGGGTTTACCCCTCGTTGT
GCACTCAGTTACCACACGTCCGTTTAGACATGGCGCATAACACATCTGCCGAGTTGGAAG
TCCCGTTCTTGAGCGATTACGAGTACATCGGAAGTGCCCAGTCTGAGATTAACCACGTTT
ATGGTAGGTTTTGGTTGACTCAGGTGCTCCCTACACCCACTCTTCCTAATTCCGCCACAC
CTGTATATAAGGTATATGTAAGATTTGAGGATATTGAGTTGTTTGGTACCAGTCCTGTGT
CTTCCACTGTTTTTATAGTTCCTCAGTCCGGAGCTAAGACCCCTGGAGATAAAGAACTTG
AGAATAATGGTCAGCTTTCTGGCGTGCTGGCCACTGCGGCCCGCTTGCCGCGTGCTGTTG
CTAGAGCGTTGCCATCTTTGGCGCCCTTTATGGGTGCAACATCGTGGTTTCTTTCTGCTT
CAGCGCGTGCTGCGGCTGCTTTTGGGTTTTCCAAGCCAGTCATTACTAAGACTGACCCTG
TCTATAGACTAGGTCACATTCACGAGGCCAATGTGGACATGCCTGTTCCAGCCGTTGCAG
TCGGCGCTTTTGCCGGCAACCAAGTTGCAGTTTCTTCTGCCCTTGGGTGCACCGACCTGG
ATGAGATGGCCTTTGACACTGTTTTGACACGCCCTAGTCAGATCTTCCGTGGCACTTTGA
CCACAGCAGATACTCATAGTACTAATAAATACGTCTCGCAGGTGTGCATCAACCACTTTT
GGTTTCGTGCGCCCGCACCAGGCGTTGATAGAGGTAACATTTCTTTCCCCCGTTCCAACA
CTCTCCCTGGCGGCTTGAACACCGCCGTCATACCAAGTACTCTATTGTACTTTGGTCAAC
ATTTCCGGCTTTGGCACGGTGATCTCACTTACAGAGTCACCTTTGCCAAGTCCAAATTCC
ACACTGGTAGGGTCATGTTTAGTTTCATTCCCAATTATCAGAGAGTCTCCAATGGTTCCA
CCTATGCTGAGGCCGGCCTTGAGGGCGGGCCTTTGCCAGGCACTTCCAATGGGGAGCTTC
AACCCACCCAATATTCCATGGTCTTTGACCTGAAAGATGGCAGCACCTTTGATTTTGATG
TTCCATTCTTTGCTCCGACCTCTATGGTTGGTGTGAATGATTCTTTGGGTATGGTTTGTA
TGCAGGTCATGGACCCCCTCGTCGCCAATGGCGAGTCTTCGGACACCATTTCCTTCATCG
TTGAGGTTGCGGCCAAGCCTGGATTTTACTTTTCCGGCATTGCTGGCCCCGCCTCTCCCG
CTTGGTGTGACCTTTCCCCTTCACCTTCCATTGTTTTTCAGTCAGGTGTTGGCGGCCATT
CTGCGGACGCCTCTCAGCACTCTGCTGGCGAGAAATTCTTGTCAGTTAAGCAGCTTATGA
TGCACCCGCTCATGCGTCGGTATACGCAAGCCAATAATTCCACCGTCACCGGCACCATTC
CCCAGTGGCCTTGTTTGCCCTCTTGGGGTGATGGTAACCCTCTAGCGTCTAATGTGCTTC
GAGAGTTTCCGTTTAGTCGGGCTGGCTTAGTGGCCCAGTGTTATGCTTTTGGTATTGGAT
CGACTGTTTTGTATGTTCAGTCTGCAGGACTTGGATCTCAGAGCCTTTTTCGTGTCCTTT
CCAACCGCTTTGACAACGCCGGGGCTTTAACCGGCACTGTTCCTGGGCTTTATGGTTCCA
CCACAATTGACCCAAACACAGCCTGGGCTCAGTTTAGTCGCGGTTCGCAGACCACGGAGG
CATATCTATTGCCTACGCTCAGTGCGTCTCCGCGCTTTCGCACAGGGGATTTGCTGAATA
CCAACACCACAAGGGATTGGGGTCCTGGCATCACTTCTGTGTCCACTCTTAGCATCCCTG
CCCGCGTCACGTACCAGTTTTCTGCTACTAACTTGGATGGGGCGGCTCGTGTGTGGTCTT
GGGGTACGGCGGCAGCCGATGATGCTCGTGTGGCCGCTTGGATTGGACCATGTCCTATTA
TCCTTGCTGCTTCTACCAGCACAACCCCTTCGTGGTACTCTAGTGGTGCCGCGACTTAAG
TGCCTTCTTAGGCAGGGTTCGTATAACCTTCCTCACTTTGAGAGGTAAATTGCACTGTGC
CTAGCCTTGCGCCTGAGTCGGAGAAGAGTTCCGTACCATGGCGTAGGGCCGGGCGTTCCA
CGTCAGACGTCAAGAGCTTTGAAAGCAGGCGTTTGTACGTCCACCTTCGGGGTGGTTTCT
TTTTATGTGTAGAGACTGCCCTTTCAGAAACTTAGTATGGCTAGGGTTGAAACCCAGCAG
CGGCGATTCACGGATCAAGTTGAGCTAACCCACGGGCCATACAGGCCCCAGGTGGGGGTC
GCAAAAAAACCATTCGCGCTTCTGCGCCTACTCATGCGAGTTCACCATTGCTTACGAGCT
TTGGTTGGCTGTTTTCTTCACAAAAAAAAAA
>Biomphalaria perifferi virus 3 (BPV3) 
AAAGCACCCAGTCGCAaGAAATGATATGCATAAACATTACACCATTTAGAAAATGTAAAG
ACCTGAAAGAACTAACTATTGACAGATAATTCATCATTACTAAAGATAATCAGCAAGATA
CAACATTACTACTTAATTTTTCATTCCTCCTTACATTTGGTGTgTGGAATGCTCACAATT
CAATCCCTCCATGACCGTGTTGCCCAGATTTATTACACTTATGGTCTGTTCTGTGCCAGC
CATCCTCTAGCAACTATTATTTCTGTCATTTTGTCAGTCTTCATAACATGCTATCCCTTG
ATCAATTTACCACTACCTGGTAATAGACCAATAGAACACAGAACACAGAACACCTAAAGC
AGGTTTTGTACCTCTGCTTGGACTACATTCACAAGATGGAATACACGATGAACGAAAGCC
AAGATGGCTCGTGGGGGAGCCAGTTGCATACATTCAACAAATTGTTGTTAAATCTACTGT
GTCACCATGGCCACAGACCATGATAGCAAGTGATGCTTTCCGTGCTCCACTGGCATCTGT
TTTCAAGATTGTGTCAGAACTGGAACAGTTCAAATCTATGGATGGGAGCAAAGAAGTATC
CATTGCAGACAACTGCTACAGAATCTCTGAGCCTTTAAAGGCTCGTCATCTTCAAGGATT
GTTACCAGACTATTCTTGTTTATTGATATCTCCTGCTAATTTTTGGAACCAAGATATCAC
CAAGTATAACAAAGACCCAGATATTCTTAAAACAATGTACAGAAAATTTGGTCAAGTTGT
TGAAAGTCCACCTTCAACAAAAGATCTTCTATTACCTTCTTTCGTTTTCGCTTCTTGAGC
GATTCGGAATGAAGTTCGACACGTTCTGGTACTCGAAAGCCGAGGCGGAATTCATCAAGA
GTAAACACTCTAGTTCCACAGACTTTGTCTCTGCTATCATTGAAGGCTCCACGTTCATTC
TGGAGCGTCTCTATGATTGCACTGTGACGGGATCATGGAACCCCATCATCCATTCTGGCC
ACGCATATGGCCGATGGGTTGATGAAGTGTATGCTCTCAAGGAGATGTCACAGAAGCTGC
ACAACCCGGAGGCCAACGGTATTTCATACCATGCTTTTCTGGGCCGCTTGGACTCCGCCA
TCGAACAAGGTGAGTCCATCATCAAGTACGCAGCTGAAGTTGACTCTACCACGAAGACCA
TGCTCAAGCGCCTAGTGTCGGACATCCGACTCATCAAGGCAAATGAGTGCACCAAGGTCG
CAGCCCGTCAGCAACGTGAAACGCCTTTCGCTATCCTCTATTTTGGAGGCTCAAGTATTG
GCAAGTCCACACTCACTGATCTGTGCTACCACTACTTCGCGAAGCTTCACAATCTTCCGG
AGGGTGACGAGTACACGTACACCCGCTCATTTTCGGATGAGTACTGGTCTGGTTTCCAGA
CCTCTGCGTGGTCAATCGTGCTCGACGATGTAGCAGCGCGCAAACCTGATTCGTGCCAGG
ATGATAAGAGTATCTCGGAGATCCTCCAGATCATCAACCAAGTGGCGTTTACACCACCCC
AGGCAGATCTTGCCGACAAGGGTCGCACACCTCTACGACCTAAGTTAGTGCAGGCATCCA
CCAACACGAAGAATTTGATGGCCCACGCCTGGTATAACAACCAGTTGGCCATTCTGCGTC
GCTTTCCCATTGTAGTGACACCGATCGTTAAACCTGAGTACTGTGTGCTCAAGAACGACC
GTGTCCCTGATGAGATGGATCGACAGCTTGATAACTCTCGCTGTCCTCCCATTAAACCGG
GAGAGTACCCAGATTTTTGGGAGTTTCGCGTGGAACGTGTTGTGAGTGAGACTCAAGGCG
AAGGAGAAAATCTCCGCCAGTATGTGCGTTACGCGCCGTTCTGGCAGGACGTCGACAAGA
TCACATCGATATACGAGTTTTTGGCTCGCGTGGGTAAGGAATCCCTAGCTCACGCACAGC
GCCAGAAGAAGGTGATGGACAGTTCCAAACTGTACAGCCAGCTCGCAATCTGTGACAAGT
GCTACTATCCCGTGACGCAGTGCTGTTGTATAGCTCTCCAGTCCGTGGAAGTCACCACCG
CCGTGTGGAACACGTCTTTTCTCATGATGCTGTGGATCTGTTGGTCTTTCTGGCCCCAGA
TCACGCAGCACATGCGCCACCAGGTACGCAAAGCCCTGCGTGGGGCAGTACACTTGGGTA
TTGAGATGATGAAAGACAGCGTCAATGATAAAGTTGAAGCAGTGAAGCGAGACTCGCTAA
ATCTGTTAGAAAGAGTCGACGCGGCTGTACAAACATCTCTTCTCACTGGGAAAGAACGAT
TGCAGTATGAGGCCAAACTGGTGCGAGAACATCTCGTTACCGTTGGACAGAAGGTGCGTG
CAGCACGCACTCAGCACAAACTGCTACTGGCCTTCCTTACTGCGGCTCCCCTATTGTTGG
GGGCAGCCTATGTTTGGAAGCAGTACCACTCGTTCGAGATGCAGGGAGCATCCGATGTAG
GTGGTCGCCCGACAGCCCGTGACGAAAAGGAGAATCCATGGTACCGTGATGACTATGCTC
CGTCCACATTTGAAGTGGGCAAGTTGACAGCCTCATGGAAAGCTCTTTCGCGTGAGCAGG
TAAGTGCTAAAGTGCAGAAGAATGTACTATACGCCACTGCCCACTACATGCGCGATGGAC
TGCCCAAGATGCGGGCCATGCGCCTGCTTTGCGTGGGAGGTCAGGTTTACGTGACTAACA
ACCACAACATCCCCCAGTTGGATGTGAAGCTACGCATTAAGGCAGGACCTCAAGTGGAAG
GTATCGGGAGTAATTTTGAATTTGCTCTTGGTATGAAGGATACCTATCGCATGATCGACA
AGGATCTCGTTTTCTTCCGCATCGGTTGCATGCCACCCAAGGCTAACATCATGGAACTCA
TTCCACGCGACAACTTCAAGGGTACCTTCAACGGTGACCTTGTAGGACGCACACCTGAGG
GTGAAAGTCACGTGCGACCAGTGCAAGCTGTGAAGTATTTGCCCAGTTTCTATACCAAGG
AACTTGAGCGATATTTTCAAAGCTGGTCGTACTGGTCTAAGGACTCAACCGTTTCGGGTG
ATTGCGGCACAGTTCTTGTTGGTTACGCTCCCACAGGTCCGGCGATCCTAGGATTGCATC
AGACAGGTGGTAAAGGTTGTCAACTCACCGCTGTGAAACTTACGCGCGAGGATGTGGAGT
CGTGCCTCACGCACTTCCAGATCTCGATCATCCAGAGTGGACACCCTGAGCTGGTGGACA
ATGTAGGTGGCGAGCTATCGCTCAAACCTCTTCATGGTAAGAGTGTATTTCGCTACATCA
CAGGCGGCACAGCCAACGTCTATGGTTCACTACCCGGATTCCGCGCGTCACACAAGTCAT
CGGTTTGTCCCACTCTTATCGCACCTGTTATGCAGGAAGCTGGATATCCCATTAAAACGG
GTGCGCCAGTCATGAAGGGGTGGGAACCGTGGAGACATGCGGCAGTGGATGTGGTCCAAC
AGCAATTTGAGGCTCATCAGAGCACAATTGACAAATGTGCTGAGGGCTTTGCGTCAGAAA
TTTTGGCGCGCCTGGATGTTTCTCAATTGGAAGAGTTGCAGGTCTTTGACAATGCTACCA
CACTCAATGGATATCCCGGAACGAAGTTCATAGACAAGATGAACCGTTCTACGTCCATGG
GCTTCCCTTATCGTCAGAAGAAGACTAAGTACCTCAAGTATCTTGGTCAACACGACGTAT
GGGATGACTATGTTGAGTTCCATGATGGCTTTTATGAGCGGGTGGATCGCATCATTGAGA
CGTATCAAAGTGGCAAGCGTTACATGCCTGTTTTTATCGGTCACCTCAAGGATGAGCCTC
TGAAGCAATCCAAGATCGATGAAAAGAAGACGCGTGTGTTTTCCAGCGGCCCAGCAGAGT
GGTGTTTTGTGGTGCGTAAGTACCTTCTCTCATTTGTGCGTGTTGTTCAAAACAACAAGT
ACCTTTTTGAGTCGGGACCCGGCACCAATGCCACATCGGCAGAGTGGGAACAGATGTACA
ACTATCTGACCCAATTCGGCACGGAGCGAATCATCGCAGGTGACTACTCCAAGTTCGATA
AACGCATGAGTGCACAGTGGATTATCGCAGCTTTTCGCGTGATCCGTCGTATTCTTGAGG
CAGCAGGTTGGGAAGAGAAGGACCTGATCATCATCGATTGTATCGGTTATGATATCGCAT
TCCCGCTCACCGATTTCAACGGAGATCTGGTGGAGTTCTGGGGATCCAATCCTTCGGGTC
ATCCACTGACTGTCATCGTCAACGGTCTCGTTAACGCGCTGCTCATGCGGTACGCTTGGC
ACGAGACAGGACATGAGCTCACGGCTTTCAAGAAGCATGTCGCCCTGATTACCTATGGTG
ATGACAATACCATGGGAGTGAACGAAGACACGGACAACTTCGATCACACTATCATTGCGG
CTGAGATGCAGAAAATTGGAGTGGTGTACACCATGGCCGACAAAGAGGCCGAATCCGTAC
CATTCCTTAACATCTCGCAGGTGAGCTTCCTTAAGCGTTCGTGGCGTTTTGAGCCGGAGC
TGCAGCAGCACGTGGCACAGTTGGAACACGATTCCATCGCAAAAATGCTCACTATGCACC
TACCTTCCAAGGTGGTCTGTGCTGAGCAGCATGCGGTGGATGTCATGGGAACAGCCCTCA
GGGAGTACTTCTTCTACGGTCGAGAGAAATTCGAAGATCGTCGACGTTTCTTCTTGAACA
CCATTACGCGCTTGGATTTGGGACACTTCTACACACAGGAGTACCCTACCTTTGATGAAC
TGAAGGCAGACTACATCGCTAACTCTAGTGGTGTGGATGTCCACAAGTTCTAGGGCATGC
GCGGCCCGGGGCCTAACCTATAAGGTCCATTAAACCAAAATGTAGGCGTAATCCGCGTGA
TCTTGCTAGAGTATGGCAGAGACTCTAGTATTGCTGCGGAGCGAAAGACACCAGGGCGAT
CCCCGAAGCTCCTATTTAGGAGAGTGTTAGGTTTCTTCACACTGCGACAACTGTCGGGCG
TACAATGGGTACACGTGCGTCCAAAGACATGAACCTACCCGGCAAAACATACTCATGTTG
CCAAGACGCGCAGGCGGTGGAAGTGGTCCCACCTGCGTCGAGCATCCCAACACCACTCTA
CCTGCCATGTGTCAGCGAATTGACATGGCAGAGTAGTAGTTCTTCGCAAGGTCCAATGAC
ACCGGCTGAACTTCAGTCGGAAGAGGACAACGACAGGCGTGTCGTGAGACAAGAACGCAA
GGAGTTCCGCAAGCGTAAGCAGATGGATAAGCACCGACCAATGTCGAAAGTGCAGCGTCA
TCTTGCCGCTTTGCGGGCAGCAACTCAGAAAGGGGCGACCCTACAGTCAGAGGAGATGTC
TGACACCAGTAACACTGCAACGGAAGTAGTGCGTGCTGAGAACTTGGTTTTCCGTGATGA
AGCGCTATCGCAGCGTATCACTATGGGGGACATGACAGCTGGTTCGTATGATGCAGATGC
AGACGCAACCGGTGGTCTAGGCGAGTTCCTGTCACGACCCGTGCGTATTGCGTCCATCAA
TTGGGCGGAGAGCACATTCACTCAGACATCTATCCTTCCTTGGCACCTGTACTTCAACAC
AGCGCAGATCAAAAAGAAGCTCGACAACTACGGTAAGATCTCATGCAGACTTCACCTCAA
GTTCGTCGTCAATGCTTCACCGTTTTACTACGGATCGATCAGAGCCTGTTATTTTCCGCT
CATTGATGAGCGGTCGAACTACACGAATGCCGTTGACCAAGTCCCCTTCTCCCAGGTGCC
CGGTGTTTACATCGAGCCGCAGAACATGTCGACAGCTGAAATGACGCTGCCATTTCTGTG
GACACGCAACTGGTTGGAGGCAACATCCGCCGCCGATTTCCAAGCAATGGGCAAGCTGCA
GTTCTTGCAGTATGCTAATCTGCGTTCGGCAAATGGAGTTTCTGGTACTGGTATCACAAT
TGCTGTCTATGCGTGGGCAGAAGATGTCATGGTCATGGGACCTACTACGATTTCTGCACT
GCAGTCGGACGAGTACGAGGATACTGAGGGCACCGTCTCCGCCCCCGCCACCGCCATTGC
AAACCTGGCAGACAAACTGACGGAAGCACCTATCATAGGTGATTTTGCGTCGGCAACAGC
TATAGGTGCACGTGCAGTAGCGGGTATTGCCAAGATGTTCGGCTACTCCAATCCACCCAT
GATCGATGATGTCCCAGCTGTCCAACCCAAGGTGTTCCACGCCTTTGCGAATGTTGAGAC
TCGCACACCCATCGACAAGCTCAGTATCGACCCAAAGAATGAGGTCACAATCTCGAGCAA
GGTGGCAGGAGTGGATGATGAGGATCCCCTAGCCTTCACGGAAGTACTTGGTCACGAGAG
CTTCCTCCAGGGTGCTTTGTGGGCGAATTCAAGTGCTGTTGACACACTCTTGTGGTCAGC
TCTTGTCAACCCATCGCATGTCCAAGGAGGAGGCGGCTATTACACCATGCCTCCCGTCTC
GTATTTCGGACGCATGTTCCGATACTGGCGGGGATCTCTGATCTACAAGTTCCGTTTCAT
CAAGACGAAGTACCATAAGGGGCGTGTGATCATCTCATACGACCCCAACGGCGACATCAC
GACCACAGCTGATACCGAGTCCACTACGTTCACACGTATTGTGGATCTCGCAGTTGAGGA
TGAGGTCGAGATTGCCATCCCGTACAAGTCAACAGCACCCTGGCTGCTTATTCAGCCGTC
AATGGGAGCAACAACGTTCAGCAATGGATCTGCCCCGACGTACACATACGATTCGGAGTA
TTACAACGGTAGTTTATCTATCCGCGTACAGAACATCCTAACTGGACCCGCGGCCAGTCC
GCAGATCGACATTCTGACCTACGTGCGTGCAGGCGATGACTTCATGTTTAGCGTGCCTAA
CGAGATCAGTACATCGGTCACACCGCGCGATCCCGCGGGTGTCATCCAGTCGTCGGAAGA
AGACGATTGCATCACGCAGCAAAACATTGGACCCGACCAGCATATTGCGACGATCACTAC
AGGCGAGCTCATCACGAGTCTCCGCCCAGTACTTCATCGCTCATCGCTGGGAGCAGTACA
GTTTGCTGGAACACCTGCGGCAGTCGGAACAGCGGCTGGTCTTGTGACTACCGCTAATTA
CTTCTGGCGCATACCACGAGGCGTTGGACGAAGTTCAGACGGGTACAATTATGCAACCTA
CTCAGGTGCAGGTATCCCGTACTTCTTCACTCCCAACCACCCGATCGACTGGGTCATCAA
CTGCTATGTTGGTGTCAGAGGAAGCATCAACGTGCATACGAATGCCACAGCCAATGGAAC
GGTTGTGCCCCGACTATCTCATCTGTCGGTGGAACGGTATTTCAATGACCCTCTGGTGTC
GACCACATCGTACGTGCGGAACGCCTCAATGGCTACAGACTCAGTCTCGTTGCCTAACCA
AGCTGCCCGCACGTCGATTCGGTACCCCACCGGAACACAAACGATCTATCCAACAGGTCA
ACCGGGCGTAACTGTGACGAACACACAGGCCCAACCCGGCGTCTCCGCCAACCTTCCCCA
GTACTCGCGATTCCGCTTCGCACCGGCGTTTTTCACCAAACGCGGAGTGGATCCCAAGAC
TGGAACACGCACCCATGACGAATTCAAGGTTGCGACCCAGTTCTCGACGAGCGCCACAGT
AACGGCAACGTCAGACTGGCCGCTCCTCTCAGTCTATTACGGTGCGGGAGTTGACTTTCA
ACCAGTCTTCTTCCTGTGTACCCCACGGCTATTCCTCACGGCGCTCCCTGGAGCTCGTGA
TGTTTACCCGTAAGTGCACGAACCAAAGATCCCCATGTCTGATGTGTGGGATGCCTACTC
AATGCAAAGCAGAGCCTTTCGAGGTTCGGCGACAAAAAACTCGAAGCAAATGGTGCCAAG
AGTAAGCTCGCTAGATGTGATCAAATCTGCCTAGTAGGAACTAAAGCAATCAGGACCAAC
ACGAACACGTTTCTGTTACCGCTCCGGCGGTAGAAAGTGGTTCCACCTAAGTCGGTCCTG
AGAAGGACCGGAAAGGTGGTTTACACTCTCCTCTCAATGCAAGAGTCAGAAAATTTTCCT
GTTGGTCCGGCTTGCAAAAGTCGGATCAAAAAAAA
>Biomphalaria perifferi virus 4 (BPV4) 
AGGTAACTATTATGAAGTGTTACATGTGGAAGATTATCTATATGACGATGTCATGGTGGA
CACGTATATAGGTCCTAGGTACAAGCATATATTCAGGAAGAAGAGAGTGGATATTTTACA
TGGTATGTCTTTTGAGGAAATCATTATGGAACATCAATTCTTGGTAGATTTGTCATATCA
TAATCAATGTCTGGGGACCACGCAAGAACCCCATTCAGGACGAGATAAAATCCCGAAAAC
CGTTAAAATTCCCACTAAGATCAATAGTGGGGACGAGACACCCGATAACGGAACTATTCC
TCAACCAGAGGAAGATACGAAAGATGGTGACAGTAAATCTAACTCTAAAATTGGAAATGA
CTTTCTCACACAGTTTTTAAATAACTACTCTAAGATCAGGCCTATTATTAACAATATCAA
GAGCATGACGCCAAATAGCGATCAGTATTTGGACATATTTGAGGATCTAATATTCATAAG
TTATGTCATAATGCACTGTGAGGATCCGAATATTTTGTTTGGAATATTACTCACTATCCT
AAAGAAACATTATAAGGGAAGTTTGAGTGGTAAGTTAATGAGGCTGGTATCGGAGATATG
TTTTGAGAGACCAGCTCCTAGGCCACATAGTGCTGATTACCGTATGCAAGTTAACAACAT
AATGAACTTTCGAAACACCATTTTGTTTAATAAAATAGCGGACGCATTGTCGATGTGCAT
TACTTTTGGTTTCATAGAACCTAAGAACATCACTATTAAATCATTAACGCTTTTTAAGAT
GGAAGCCTATAAGGTCGGAGATAATGCGGTAGATTTCTTGTCCTATGTAGTGGAGCTATT
GTTATATTTCTTCGATATGGGACATAGGTTGTTTCATGGTGATTATTCACGCGTCTTTGA
TTGCACCGAGTTATCTAAGATAGATGATGATCTTGTGCACTTACAAACATATATTTCAGC
CATTCAAATTGGCAGTTATACCCAACAAACTGGAAAACAAGTTGAAGATTATCACGGGCT
TCTGATGGAAACTATAGACTCGTTAAAGAAATTATCGGCCGGTATAACCGATAAAAACTA
TAAGTCATTAGTTTTGAGCAAATTAACTACGGCTTATAAGATATTGGTGACTTTTGACCA
ATCCAAACCTTTAACTGGTTTGCGAGAAGCACCATTTAGTTTGTGTTTTTACGGTGCTAG
CTCAGTCGGAAAATCTACAGCAGCTAAAATGGTTCTAACGAATGTACTACAGTTCAATGA
CAAGGCGTGTGATGATGAGCATATTTGTGTCATACAGCCTACAGATAAGTTTTACTCTAC
GTACAAGGCTTATATAACGGGAGTTATTATAGATGATTTGTGTAATACTCGTCATGACAA
AGCCGTTGTTGATCCAGCTTCTTTGCTTATTAGTCTGATTAACAATATACCTTTTTACGC
CCCTAAAGCAGAAGCTCACGAGAAGGGAAAAATATCTGTGCGGCCAAGCGTGGTAGTAGT
AACCTCCAACGTCAAGGATTTAGAAGCCAATATTTGGTCTAATGAGCCAATATCGGTAGT
TCGTAGGTTAAAGTACCATATTGAAGTTATACCTCGGGAGGAATATACTACTAATAGAGG
TTTAGATAGCTCCAAAGTACCAGAAGATGAGGTTAGAAATCTTAAAGAAAATGGTATACA
GGATTTATGGAGATTTAATGTTAGATACGTGGAAAGGTATCTCAAAGGTAACGTGGAAGG
CTGGAAGTTCACTACGGTTACTCACGACGGTAAATTGCTTGAAAGTCTTGATATATATGA
TCTTGTAGCTTTCCTAAACATGAAATCTAAACAGCATTTCGAGGAACAGAAGAATTTTGT
CACTTTATGTAAAGATTCCGGTCTTAAACATAAGAATTGTAAGACTTGCTGTTATCCGTG
TTCCCGTTGCAAATGTCCAAAAGATAGGAAGGTCGATGCCCTCCTGGAAGAAGAGACGAC
ATTGATGGGAGATGCTGGAGATGGAGTCAGTACGATGACAGATTTACCAGAATTAGTTAG
GGAATCCACTATGAGCAATAATTCWCATAGTAAAGGGTACACTAGTCATCAATTCAGTGA
TGCGATGGACTTAGATGTCATTAATTTACCACCAGATACTCGAGTAGATGGTGCTTTCTT
TAGTGCTATTGACAAGAATTGTGACTATTGGGGGACTAGATTAGCGGAATACCTTATCTA
CAAGTGGGGTAAGGTTATTCCAGGTTTCATAGAAACTAACGTATTCAATCCTGTCCTTAA
ACTGGCTGTACTTAAATATTTACAAAATAACTATTTGAGCTTGGTTAATTACATACCTTA
TACTATGCGAGAGACTAACTTGTATAAGAGCCTCCACGTAACCCTGAACAGATATCGTTT
ATATCGAGTGGTGGGCGTGACATTGGGATTATCAATATTACCTACGTCGTATTGCTTGTA
CAAATATGACCGTTTGAGAGCATCCTATGTATGTGGGGCTGGTATATTAAGTTCTGTAAT
ACTATATAGGTACACATATAGTAATATTATTCACGAGTTGCGTTCTGCGCCCCTTGTGTC
CATTGTACCGTACATACAGCAGCAACAAGCTTTAGTTACCGTATTCAAAGTCGGAGTGTC
CGTATCGATAGCAATAATGGCCCTAAAAACGTTTCGATCATTTTATAAAACGATGAGGGA
TTATGCGAGAGATTCCATGGCACCAATGCCTGACACCCTGTTACAGGGTAATTTATCACC
TACGAAATATGAGGATATAACTGAGCGTGATAATGAGATTAATTGTTGGGCTAAGACGTC
AGAGTCGTTTGTCCCAAATTCAAACACACGCACTATGACAGCACCACAATTGGTTAACGT
GATTAAACCCAACGTACTTAAAATGATTCTTGAGTTAGATGAGCAGCACGGATTTACTAT
AGGTTGTTTGGCATTGAAATCAAACGTATTCTGTTGTCCTTTACATTTCTTTAAAGTCAA
TAATGATGTGGATGGAAAATGGATTGCTAGTAATGTCAAGCCATATGACAAAACTACATC
TACATATTATAAAGTGAGACTTGTTAAACATGACGGCTTAACCGGTAACTATTTTGATGC
AACCATAGATCATAACGATATCGTCCGAGTTGGCGATTTGGATTTGTGCGTGTTCAAGAT
ATATTCAGGTGGTAGTTTTCCCGATATATGTAAGTATTTTAATTACCAAGAGGGACAATG
TTCAACCATAACTCTTAAACGTAACATGAAGGGCGAGTTGATTGAAAATACCGCTACCAT
TATTTCATGTGAAACCTCATATAAGGTAGACTATGGTTTTTTCCAGAAGAAAATCTTTAG
GATACAAGGTGGGAGAGCGAGTTATATGGAAGAACCTAAATGTGGCGATTGTATGATGGT
ACATATCAGTTGTGGGTTGAGCCCTAGTATTGTGGGTTTCCATATCTCAGGTAGTGATAA
TTCTAAGATAGGATCGTATACAATGTTCACTACAGCTCAGTTACAAGATGCTTTATCTAG
CTTGGATAATAAGCATAAGATATTCACACCCCATTCAGGGAGCGTGCTACCCTTGAACAG
ATTAGGTACAATAATTAAAGTAGATCCTAATATTCCTGAAACTGCTCCTGCGCGATATGT
CAAGAATCATAATTACATATTACGTGGTACGGTAGATGTGCAGGCAACGTATTACTCAGA
AATAAGACCAACCTTTATGTGTTCCACAGTTGAGAAAATCTTTGGCGTGGATAATATTTA
TGGTGGTCCTAAGTTTGGGCCCAAGAGGTATATGCCTTTCTACACGTTTCTCAGTTCTAC
ATCTGGGAATTCCAAGTTAATGGACAGTAGTATTTTGAAATTGTCCATGGATGATTATGT
TAATCCTTTAATTGAGACCATGATGGAGTATAACAAGCATGAGAAGATGAAACCTCTTAC
TCATCATGAAATTATCAATGGTATACCGGGAAAGAGGTTTATAGATCACATAAACTTTAA
TTCTGCGATAGGATACCCTCTTAAAGGAAAGAAGAGCAAGCACATGTCAGGTGAACCAAC
CAATTATGATTTTGCGCAACCCGAACTGTTTGAGATAGAATTTGAAAATATGAAAACCAA
ATATTTGAACAATGAGAGGTATTATCCCATATTTAAAGCTAGTCTCAAGGATGAACCTGT
TGCAAAAACTAAGGACAAGGTTAGAGTCTTCCAGGCTGCTGATATTACTTTACAATACGC
TTGGCGTAAATATGGTCTCCCCATATTACGTTTCTTGTCCCTATACCCGCTGATGTCTGA
GTGTGCCGTGGGGATTAATCCTTATAGTGATGAATGGCAGCAACTGTATGATCATCTTAC
TTTTAATGGAACTAATAAAGATCGTATTGTAGCGGGTGATTACAAATTTTGGGACCAGAA
ATTACCATCCCAATTAGTCATGGCAGCTTTTGAGGTGTTCGTGCGCTTAGCTGAGAGAAT
TCCTACATATACTCAAGAAGATATTTTAATGATTAAGGGATTGGCAACAGATACTACTTA
TTATCTCAGTCACTTCAATGGTACATTAATTGAATTCAACAGTGGGTTACCTTCTGGTCA
CAATCTCACTGCGCACATAAATAGTATCGCTAACGCTTTGCTACAGAGATATGCGTATTA
TTTGTATAGAAATCCAGCTCCTTTTAGGAAGTATTGTAGAAATATCACATACGGCGACGA
TTTTGAGAATGGAGTTTCTCCTATCATTAAGGCATTTAACCATCTGATATATCGTGAAGT
CGTAGCGAGTTTGGATATGACTTTAACTATGCCCGATAAGACTTCAGAGGCTACGGCTTT
CTTGCATGTTGACGATTGTGATTTTCTTAAGAGGAGAAGTGTTTTGTGCGATATAGATGG
TAAATACTATGGCGCGTTAGATTTTAAAAGTATGCTCAGGTCCCTATTCGTTAGAGGTAA
AACTAGCGTTGGAGATAGAGATCACGCCTATAGTGTCATCAAGGGTTTCGTGCACGATTT
AAGTTATCATGAACGATCATTTTATGATGTTAACATACTTAAAGTACGGGAGTTACTATC
CAAAATTAGTATGCCTATGCCCGAGGCACATTTTTCTTACGATGAGTATTATCAACATCG
TAATAGGAAATTGGAATGGTGGCAATACAGTGAAGACGCTATAGATGGCGCCATCTACCC
CCCTGATTACCCAGTGACACCAGAGGCTTCGGGGTCAGATGTAAGTTCTGACTACTACGT
GTCAAGTAGTTCACAATCCTCCATAAATGAGTGTGATATGGATCATGGAAAACCACTTAC
TAATAATATAACAAGAGATAGCTACTCAAGCGCTAAAGTTTTGAGCGAGGTCGGGGATCG
GATACCCCGAGATGAACGTGTTCATGCTGAGGTTTATGCCACATCAGAGGATAACTTACA
AAACAATTTAGTTACCACCGGTACGGCGGTATTAACCTCTTCCGCCGAACACAGTATGCA
AGCATTGCAGATTACTTCCACGGATATGCTCTCTCTACGACAGGATAAGACGCGAGATCT
GGAATATTATTTGTCGCGACCTAGGCGAATAGCAACTATCAATCCGTTGACACAGTCGAC
ACCTTTGTCCATTGCGCCACTATTCTCATTTTTATCGATAACTTTGATTAGAGATAAAAT
CAGGAACTACGCATATATTAATGCTGTACTACACATTAAGATAGTTGTTGTCGGATCTCC
TACCATGGCAGGTAGCCAAATCATTGCGCTACATCCATGGTTTGCTCGTGATAATGGGCT
GGGTGCTTTGAATTTCAATGACCCTTACCCTGATCTGGCACAATTATCTCAGCTACCAAG
TGTAGTTACAGATTTATCAAGGGAAAAGGGGGGTGAAATATCTTTGCCCATCATCTGTCC
ATCTAATGGATTAGACATAACGCGAATTGAATCCATACAAGATGCTTTCGCATTACATTA
CTTACCTATTACCACCACTCGTATTCCCGGTACTAGCAACATAAGTCCAGAAATTAGTAT
ATATGCCTGGCTTACTGATGTATCTTTAACTGGTACCACTTTAGCGGCAGAACTCCCGCA
ATCAGGGGAGTACGGAATAGCGAATGAAGATAAACCGCCTTCAGATCACGTATCAATTAA
GGAGAATATTGCACATGCAACTGGCACCATTGTTGGCAAAGCAACGGAGATAGGTGTCAA
TGCAGCTTTGAGTGCCGTGGGATTCAGCAATCCCAATAGCCAAGACGGTGTAGGTCCAAT
AGTGCCACGTATTAGCAATAATTTGGCTTGTTATAATGCCCCTACGAATATTGATTGTCT
AGGTGGGGATTATAAGAACGAAGTATTGTTGGACACTAAACAATTAGGTTATGAAGATCC
AGATCATATGAACTTAAATAATATACTTAGTCGGTGGACTATAGTGGATGTTTTAACGAT
ACCCACAGGTAATAGTGTAGGTCCCACGGCGTGTTTCTCACTCCCTGTGACACCTATGGC
ATGTTTCGTAACAACTGCGTCTAATTCAACAGTTTTCACCCCCACTGCACTATCTATGGC
TGCCTTACCTTTTAATAGGTGGCGAGGTACTATAACCTATAGATTCCAGGCAGTAGGAAC
TGCTTTTATGAAGGGGAAGATAAAAATCTCACATGATGTGCGTTCTCCATCTAATGTGTC
TGAAGTACAAAAATTTGATACACAGGTACTTAATAGTGTTATATGGGACTTAGCCACAAC
TAACATTATAGAGATTAAAGTACCTTGGGCTAGTAACCAGGTTTTCAAAACGTGTGGATT
GTTGCGCAGAGCCACTCATTTGGTAGATCCCAATGGTAATGTACCGGCAGATGTAGACGC
TAATGGTTCGTTACTCCTTAACCAGTTTACCGTGTTGAATGATAATGGAGAGACTGGTAT
AGGTATTATAGTGTCTATAAAGGGGGAAGAAGGTATGGTATTTGGCGATATGAGAGCCGT
CTTAGCCAATTATACTTTTGCGGGTATAGATAAAAGTTTTACAGGTGACGCTCCCCAAAG
TGGGGAGTATTCCAATATCCCGCTCGACACCATCGACTTTGGGCAGAGTAATGAATATAT
ACTCCGGTTCTATGATGGTACTTTCTTACTCATAACACCCATTATCTGGAATAAGCTAAT
AACCAGATACTATAATGATCATAAGGATGATCAGGCTCCTCATTCAATGGTTTATTCAAA
TGAGTTGAATAATAACATATTGACAGGTGACAAACCGGGCGCCCTATTAGCGATAAACAT
AAATGGTTTGGAGGAAAACCTCACAGACCACGACACACTAGCCATGATTTGCATGGGTGA
GAAGTGGCATAGTGTACGCCAGATTATTAAAAGGTATACTCATAATTGGACGCGTAATAT
ATCACCACCCGTGGCAGTACAATCCTTTTACAGGATAAGATTACCCGACAGACCCATTAT
CAAAGGGTTTCAGGGTAACGCATCCTTAAACGTGCAACCGAATAATGTTCCCGTGACGTA
CGCAAGAGATAGTTTTCTCTCATTTTATTCTATGGCATTTTTAGGGTACCGAGGTAGCTT
GCGACACAAATTGTACGTATTTAGTAGTCACAACTCTACCACCACTGCTATCCAGGACAT
GTTTTCCGTATCTCGTACCACAAGTGGGTACGTAGAACAAAGGGTAAACATAGGTGCGGT
TAGCACTTCTACTACACCGACATCTATTTCATTGTCAGCATCGGCCATACCTAGTATGCC
AGACGCACGAGCAGGTGCTGCGATAGGCCACTCCGGAGTGAATCCGGTTTTGGAATATAG
CACGCCTTTCTATAGTAGAGGCAAATTTTGTTGGGCACAAGATAGATACCCACAAATATT
GAAAGATTCCCCAGATGGGGGATATGATGTCCCTTGGCATCAAATAATCGTACACCAGTA
TTCTAATGCTGCGCTGGCACGAACAAGGATAGATAAATATATCGCCGCTGGAGATGATTT
TTCTCTATTCTTTTATTTATATGGACCCAGGATGGTCCTAGATCAACCTATCTCTCACCC
ACAGGGATAGTTTCGCACATAGGCGGAGGAGTTTTCAACCCATTGTATGGGGGAATTTTG
CTCCAGCGCGCCAAGTTTAAGTATAAAGTTGCAAAACTGCAACTTACATGGTGGAATTAG
TGGGCCCACCATGGGTTTTTCCAAAAAAAAAAA
>Bulinus globosus virus 1 (BuGV1)
GACCAGGGAGTGTATCCACACTCTCTGATTTCGTGGGATAGCTCCCATTTGTTTGGCGTT
GCCAGCATTTCATGGGCGTACAACCTCCCATGCCGTGTATGGTGCCTCCTCTCACGTGGC
CCAAGCTGTCTGACTGACAGGGCGCTACTGGCGCACACCCTATCTTGTTTCTACTGGAGT
TGACAAACTCCTATAACAAAATTGTTCACCCCCCCCCTATTTATTCTATTTGTATATAAA
ATCAAAAAGAAGGAAAGTGATTTCGTCTTTGACGGACTTTCTAAATCGTGTATTCTTCGG
ATGTAAACCCGTACATGATCGTAACTTTCTCCAATAAAAACAGTGTTAGTGTTGTGGGTT
AGCCAAAAAACCCTCCGTTACTGGACCGCAGACCTTTACACACAGTTTATTTCAGTGTAG
CATTTATTTGCTCCTGGTAAGCCATTCCGTTTATTAATACTTCCCGGAATTCAAAGAAGT
AAGTCCTATCGTCCTGGACCCTTCCGCCTAGCTCAGGTGAAAGAAAATGTATGATTGTCG
ATCTAAATCGTCTTCAGATTGACACGCTAGTGCCAAAGCAAGCACAGACCGTATATATTC
ATTGTGTACACGCCGCCTTCTGCGGCCTCTGAGACATTCAACGAACGAACTACTTGCGGA
AACTGATTGTTATTAACACGTTGGGAGTTGTGCAACACAGCACGTAAAAGCAGCTCCGCT
GCCTTCCATTCCATGCGTGAACCCCCTACTCACCTAAGGGGCATTTACAGATCTGAGAGG
TGTGTCCTTTCAACCTATGACTTCGAGCACAACAAACACAACTGGTAAGGTCCACACCTA
CCAGCTCTACACACATGTGTCGGACAGCGAGCGAATGCTCCTTTCTGGCACTTCCGACAA
GAAACTGCAAGCGGCTGACGATTACACCATGCCAGATGCGAACACCCATAAGAAGACCAA
CATCATCTTTGGTGACGACGCATTGGTGGACTATGTCCTCCGCACTGTTCTAGCCACGTT
TTCCGACAAGAAATTAGAGGAGATGGGCGCGAACTTTTCCGAGTATGTGTGCGAGATGAT
TGAGAATATCACCTTCCTGGTCGGTGGTATCTCACGTGCTCGCGACTTCGATGACGTCAT
GATGACTGTCATTGCTGTGACTCGCTTCATCACGAAAAAGAGTTTTGGCAGGACCATTCG
TGACCTCTTTGCCAAGATAGCTGGCGAGGCTACTGTGCAAGCAGGAAGCTTCGACGATGT
CAGGGGATTGCTAGACAACTATGATGCTGTCAAGAATTCACCTGTCGTCGAGAAGGTTCG
AAGGTTGAGTGCCCTTGCGCTCTCTTCGGTCTTCCTCAGCTCGTCCGGCATCAGTGCCAA
GGTCTCCGACCTCATCACAGTCTACGGGGAAGCGGCGCAACAGATGCTCGCCGAAGTAGA
CTTCATCACTGGTCTTGTTGACCTCGTCATGTTCATTGTCGAGCGACTAGCCCAGTGTTG
GCACCAGAAGTCCCTCAAGCCATTCTTCCATTCCTCACGCACCTACAGTAAGTGGGCCAA
TGCGTCCTACACTGTCATCGAGCAGAGCCAGCTTATGCACGCTCCTGAGTTCCACGGTCT
CACATACCATGGTTTTCTCAGCGATCTCGACAAGTGCATCGAGGAGGGAGTTGAGATCCA
ACGCTTTTCGAAAGCCGCGGATAAGAAGGATGTTGTTCTGAGCATCCTCTCCAAATTGCG
CGTTGTGCGTGGCGAGTTCGTTACGCGCAAAGCTGCTAGTGAGGAGAGGCGAGCTCCGTT
CTGTATGCTCGTTGCCGGCGGATCGCACGTCGGTAAGAGCAGCTTCACTCGGGTTTTCTT
CGGCCACTTTGGTAAGATGTTCCATCTTCCAGTTGGTTCGGAGTACATCTACCCCCGAAG
CTTCGCAGACCCGTTTTGGAGCAACTTCAGAACACAAATGTGGGCCATTCATTTGGACGA
TGTGGCCTACGTTAATCCCAACAAGGGCACAGAAGACCCGTCTTTGAACGAGATTCTGCA
GGTCTGCAACAACGTTGCATGGTGTCCACCACAGGCAGATTTGGCCGACAAGGGAAAAAC
CCCGCTTCGTGCGGAGTGTGTGGTAGGCACAACCAACACCACGCACCTCAACGCCCAGTA
CTGGTTCTCGAACCCAGTAGCAGTGCGTCGACGATTCCCATATGTGGCCACCATCAAGCC
CAAGCGCGAGTATGCGCGAGATGACGCACCAGACATGTTGGACCCTTCGAAGGTCCCTGT
GCCAGATGCTGGTTCTTACCCCGACATTTGGGTGATCCAGCTGCACAAGGTTACTGTCCA
CACAGTTGACGACAATGGCACACAGGACACCAAGATGACTCACATGAACACCTTCACGTG
CATCTATGATTTCTTCGCCCTCATGTCGTGCATCATTCGCGACTACAGACGGGAGCAAGG
TCATGCAGCAGCCAACGACGCCAACATGCAGTCGGTCAAGTTGTGTCCTATGTGTGATCT
TCCGCGCAACCACTGCATGTGTGCCATGCTCAATGCGAACGAGTGCACAGTTACGAGTCT
TCCACCGGGTCTCGGGGTCACCGATATACCACCGGTTATCTCGCAGGGGCCCTCAGTTGT
GGAGAACCTGTATTCCGGTGCGGCCGCTTCCGCAGCCGGCCTCGCGGCGTGGACGGTTTT
CTCACATGCAGATGATGCTGTGCAAGGTGCCAAAAAACGCGTGAAGACTTTTGCTCGCGA
CTTCGCTGTCCAGTATGTCACTGACCTGGGTTCGAACCTCGTTCGTGATATCTACAAGAA
CAAGCCGTTGCGCATGGCCATTTTCGCTCTCGGAGCTATCGGCTCAGCATACGCCGCGTA
CCGAGTGTACAAGCACTTGAAGGAACCTGTTCCCCAGTCCAAGGAGTTGAGCATCAACAA
GTTTGGTGTCACCCCACCCGCAACTGGCGATGAGAAAGAGAACTTCTATCACCAGAAGAA
TGACTACAGAGCAGATCTTGTGGTGACGGAGCAATCCAAGTCGTGGAAGAAACTCGAGTG
GACCGAGATCTGCAAGAAGTTCTCCAACAGCGTAGTGGCAATTCGAGCCTACCGCAAGGT
TGGGGACGAACTCAAGGCGCGTGAAGGTCGCGCAGTGTGTGTTGGAGGCAGACTTTACGT
TACCGCCAACCACGTTATCCCTGATACGGAGTGCGTGTTGGAGGTGGTACGTGAGTTGCA
TGCCAACGGCCTGACCACGAATGTGCGCAGGCGTCTCGATCCTGCCTCTGTGCTTCGGAT
GCCAGACAAGGAGTTAGTGTTTTTCCAGCTGCTCGATTCGTTCGACTGTCGGGATATCAC
CAATTTCCTCAGCACGACCGAGTTCAACACCACAAGCCCTGGAGCTCTCATTGGAAGGAG
TCTCAATGGAGAGGTGGACATCATGCAGCTCAAGCATGTCAAGAACACGGGGGTTTCACA
GGTGCAGCAGTTGCCCGGGGCACCTGATCTGTGTTTGTGGAACTACACTACGCCGCGTGA
GTCGCGTGTGGGTTTGTGCGGTTCCCTCCTGGTCGTGCGCTCACCCACTGGGCCAGTCAT
CACTGGGCTTCATTTGCTTGGTAATGGCACGGATTGCAGCAGCGTGGCGATCACTGCTGC
CGACGTTGTTGAGGCACGCAAGCACTTCTTCCCGATTTTCTCACCAGGAGCGCCAATGTT
GGAGTCTGTTGAGCGAACCGTGGGGCTCACACCTTTGCACGAGAAGAGTGTTTTCCGTTT
CATCGGCCAGGGTCAGGGTAGAGTTTTCGGGAAACTGACTTTGCCCCACATTCAGCCCAA
GTCGTCGGTGTGCCCAACCATTTTTCGTGATGAGGCCGTCAAGCATGGTTTCGTTGTGGA
AACGGGCGCGCCGGTCATGAAAGGCAAGAAGCTGTGGAGACAAGCCGTTATGCCTGTGGT
GGAGCAAGAGTTCCTGTTCAAGGAGAGCGTCATCGAGAAGTGTGCCAACGCTTATGTCGA
TGAATGCTACGAGCGTTTATCTGAAGCGGACCGCGCCGAACTCAGCACTCCACTCAGTCT
CATGGCTTCCATCAACGGCATTCCTGGTAGGAAGTACATCGACAGTGTGAACCGCTCTTC
GAGTGCCGGATTTCCTTGGATGCGAACCAAGAAGACACTGAGTCACAGTCTCCCCGCCGA
TGACATCTGGCAAAAGCCCATCATGTTCAATGAGGAGGTTCTCGAAAGGGCCAATGAGAT
GATGGAGAGGTATCTGGACAACACCCTAGCAGCGCCGGTCTTCACCGCGCACGCAAAGGA
CGAGCCTCTCCCCTTCGCCAAGATCGAGAGCGAGAAAACCCGCATCATGAACGGAGCACC
CCTGGATTGGTCTATTCTCGTGCGGATGGTGTACCTCCCCATCGTTCGCGTCATTCAGAA
CAACAAGTTCACGTTCGAGAGCATGCCCGGTGCCGTTGCTCAGAGTTCGGAGTGGGACAC
CATCTACAAGTTCATCACTCACTTCGGTGAGGATAACATGGTCGCTGGTGACTATGGCAA
GTTCGACAAAAAGATGAGTGCCATTTTGATCCTGTGGGCGTTCTACGTCCTCATCAAGCT
CTCTGAGCGCTGTGGCGCCGATCTGCGTACTTGCACGATCATGTGGGGGATCGCCTATGA
CATTGCCTGTTCTTTCTGCAACTTCAACGGCGATCTTGTTCAGTTCTTGGGTAGCAACCC
TTCAGGCCACCCCTTGACGGTGATTCTCAACTGCATCGTCAACTGTTTGTACATGCGGTA
CTGCTATCACGAGCTCAACCCCGACAAGGAGGTCCTTTCCTTCCGCGACTTTGTGCACTT
GATCACGTACGGTGACGACAACGAGTTTGGAACGTCCAAGACGTGGTTCAACCACACTGC
CATTTCGGAATTGCTTGGCAGTTTGGGTGTTGAGTACACCATGGCAGAGAAAACAGCACA
GTCTGTTCCGTTCCTCCACGTCAGTAAGACCTCCTTTCTCAAGAGAGGCTGGCGTTATGA
GCCGGACCTAGACGCTGTTGTGTGTCCGATTGTGCACGCCACGTTGGACAAGATGATGAC
AACGTGGGTACCAAGTACCACACTATCACCATTTGCACAGGGTGAGGAGATCATTCGCAA
TGTTGGTGTGGAGTACTTTTGGTACGGGCGAGAAGTGTTCGAGGAGAAGCAGAAAGTTCT
TCGAGCGATTTTCGCCGCAACTATTCCTAGTGAGTATGAGACCCCCGTTACCTTCCAAAC
ATGGGATTCCCTGATCCGTAAGTGGAAGTTGTCGAGTGGCATCGAGCTAGGCGCAGCGGA
GGGCGAGGCCTCCGCGTACGCCGAGTAATCGGCGCAATGGGCGTTCCTCCCACGTCCAAA
CTAAACCAAAGAGGAGGGGCAGTTGCGCGATCCTGCGGTTCAAGGGCAAGAACTAGCAAT
GCGCGCGACGCCACCCCCACCATGCATCAATGATGCGAGCATTCTGTCTCAGACAGGCTT
TCGTAAATCGTGTAGTCTTAGGACGTAAACCCGTACATCGATTGTAGTTTGCTTTTGATT
GTGGTCCCGCTTTTTAGCAGGTGTCACAGGGGGGGCATGCCCAAACAAGTGGGATGACGG
GCACGGTGGCCCTACTCCCGAGAAAATCACCAAACAAACAAACAGAAAACCAAAACACAC
CCGAAACAAGAAGTCCGAGCAATCGGATGGACCTCTACCGTTTGCAATCTGAGGAATTTT
CTATGAGCGACATCAACGTTCGCACGCAGGAGAACCTTAAGTTTGTGGATTCTGGCTTGA
GTGAGGTGCGCACAGCGCCCCCACTTGGGCCGTTTCAACCTGATTCAGACGATGGCGCCC
CATTGGCGTCGTTTCTGTCTCGACCTGTTCAGATCAACAGTTTCACGTGGTTAGAGACGA
ACACTGCTGTTAATCAGCTGACATTCAACCCGTGGAACCTCTACTTCAATGATCCCGGTA
TCAAGAAGAAGTTGGACAATTATGCGCGAATCCGGTGTAAACTGCATTTGAAGTTCGTAG
TGAATGCTTCGCCTTTCTACTACGGTCTCATGCGAGCATGTTATTCACCAATGATCGGTC
ACGACACCTACGTCGGCGCCAATGATCAGATCAAATTCTCGCAGATGCCCGGTGTGTATC
TTGAACCTGCAGCTATGACTACAGCTGAGCTGGAACTTCCGTTTTTCTACCCTAACGCGT
GGCTGGATGCTACAACGGGGTCGGAGTTCACTGAGATGGGTAGGATGACATACATGTTGT
ACTCCCGTCTTCGCTCGGCTAACGGCGTTGCTAATGCGAGCGTCCGGATCATTTGCTATG
CTTGGGCCTCAGATGTCGAGGTTGCTGGTTTGACTACTCTGCCTGCTCTGCAGTCGGATG
AGTATGCTTCTCCAGGCCCCATCAGTGGACCAGCTAGTGCGATTGCTGAGTTCGCCGGTA
CGCTGAGTCAGGCGCCAGTCATAGGCAAATTTGCTACTGCCACTGAGATAGGTGCTAGAG
CTGTCGGTTCGCTCGCGCGAGCCTTCGGTTTCAGCAACCCCCCTGTCATCAGTGACGTGA
TGCCTTATGCGCCCAAGGCTTTCCACAGTTTTAGCAGTGTGGACACCTCCGTCCCAGCTG
ATAAACTTTCCCTGGACCCCAAGAACGAAATCACAGTTGATAATTCGGTCACTGGGTATT
CAGAGGAAGACCAGCTCGCTATCTCTTCCATTGTCAAGCGAGAGAGCTTTGTGCAAGGAA
CACTGTGGAACGGTACAGCAGCAGAGAACACAATACTGTGGTCGTGTCCCGTCACGCCCA
TGGTAGTTGCTCAGAACACAGCTGGCGGTCAGACTACCGTCAACCATACCCCAGCTTCAT
ATGTTGGGCGGGCTTTCAAGCAATGGCGTGGTTCTTTAACGTACCGCTTCAAGCTTGTGA
AATCCAAGTACCATACTGGACGACTGATCATTACGTGGGACCCCGTCATCACCCCTGGTG
TTGACTATGAGACCACAACCTTGACCAGAGTTGTTGATTTGCAAACTGAGGAGGAGGTGG
TTCTTACTATCCCTTATAAATCTCAGCGAGCCTGGTGCACTACCGATTTTGGTGCCAACA
ACTACTCCAACGGTGCAAGCCCGAGTTTCACCATCCAGCCTTTGGCTCAGAACGGTGTAT
TGCAGGTGCGGGTGTTGACCACTCTCACAGGTCCTGCAGCAAGTTCGGAGATTGACATTC
TCTCGTATCTTAGCTGTGGTGATGACTTCTGCTTTGCAGTCCCCAATGAGCTACCATCTG
GTCTCAGTATGTACGCTTTGCAGTCAGCAGAGGTCAGCATAGGTGATGTCGTCTCTTCCG
ACTTCATTTCCGACGCTGTTTCTGGTGACGCGGCGAAGCATCTTGAGCTGATCACCGTGG
GTGAGTCCGTGAAGTCTCTTCGCGCTCTCCTGCATCGAGCATCTCTAGCTGATTTCCAGT
TCGCTGGTGAACCCCGAACAGACGGTGCCATCTACCAGAGTTTGGCGTATCGCTGGTGTA
CAAACTATTTTCCTCGAGTTCCTCTTGGTTATGGTTACAACCCAGCTGCCTTTCAGTGGG
CCACTCGGCCAATTGCAACGGGCAACGCGCCATTTAACTTTGGTGGGCAGCATCCCCTGA
ACTGGTTCCTCAACATGTTTGCGGGATACCGTGGTTCCGTTGTGCATCATTTCAATGTGG
ACACAAATGGGAGCACGGTGCCATCCATCGCTGTGGAGCGCGATGATAGGAGTTGGCTAA
TTGTTCCGGGAAACAATGGCCGCAACCGCTACACAGTCAACACAAGTCTCGCCGCGTCTT
CTTCTAGTGCGTTGGTTGGCTCTGCCAACTTCACCATCGGAAATGTGCGCGCCACGCCTT
CGGGCCAACGTGGTATGGCACTAACCAATGCTGCTACTCAGGCGGGCGTTTCAATCGTCC
TCCCACAGTACTCGCAGTTCCGGTTCTTGCCTGCCATTGAGACAAATCGCGACTTTGTGC
GTGCAACTTGGTTCCCAATGAGTGTTCGCTCCACCGTGACAACACGTTGCGGTGATGCCA
CCTCTACAGGGCCATGGCCTACATTGCACCACTATGTCTCCGCCGGAGTGGACTTCAGTC
CAGTTTTCTTCGTTTGTGTACCCACGCTTTACGCGTATGGGGGCACAGCCGTGGACAACT
TTGCTCCTTAGGAGAATTTGCCGGGAATCTGGGCGATCTCATTTCGTCTCCCGGACCACC
CAGTCGGGCTTCCTCATTTCGAAGCTTTGACAAAAGACCCCAGCCAGGGGATACTGGTAA
GACTAGCGTATCGTTCGTTAGCCGAGTCTCATCACTCGCTGTATATCTACATGTCTGCAT
AATTTCATCTTTGCATATTCTGGATTACAGGAAGACCCAACAACAAAATCACTCTGATCG
AGTTGTTGCCGGTCAGACGGTAATTTTCATGTTGGAGTCAGACGACTTAAAAAAAAAAAA
AAAAAAAAAAA
>Bulinus globosus virus 2 (BuGV2)F1 (partial)
GCCCAGTTCAACAACACCATATGCCTCTGATCTAACAACAACACAGGGAGAAAACACACG
TGAGACAAGGGGAGCATATTTGGGAGCACATCTCATGTTACTGACATTTGAATAGAAATA
CTCAGGGTCAGCAAGCATATGAGACAATGCTCCCAAACGGGGGTCACAATTATCAGCAAA
CATATCTTTAAACAAAACAGTTGTTCCATCTTCACACACATAGGACATATACCGAGTACA
ATCACGAAACGCCGGATGTTCTAACATATTGGACAACTCAAGCCTGCACACATCAGCAAT
GATTTTCCGATGAGATGACTGAGCCACAGGACAATAATAAGGCAAATAATGAATTTTCTT
TTCTTTTAAATTTCTCAAGGGGAAGCCATGATTTGGGGGAGGAAATTCTTGTTCTTCTCC
AGCTTCATGATCCACCTCTACATCATTTTCTTCTTCAGGGGGGGGATTATTTGCTATCTG
TTCATCTGTGGGCTCAAATCTCTCATCTTCATCATCACCTTCAGTTGCAGTATCATAATT
ATCAACAGGAGGAACAACAGGACGAACAACAGGATTGACAACAGGGTTCACATGTCCAAA
CTGAACAACATTCTGATTTGACAAAGCTTGCTGGTACAAACGTTCATTGGACATAAGACG
AGTACAAATTTGATGGATGATTGTGGGGATATTTGTAGGGACTCCATTAACAGTCAGATC
AAGCCAGTTGAATGTAGGATCATAGGTAGCACCATCTCTTTTGGGTGCATCATGATCAGG
TTTCAAACTAGCATTGATAAACACTGGAAATCTGTTTTTCAAAGCGGAGATCTCTTTGAT
TGTAGCTGACTGTTCAGGGAATCTGTTACATGAAATCATCACAAGTCGTGACCTATACGG
CATCCCTTTTTCTGCAAGAGAAGCCTGATAAGTCAAGGCTGGTGTTGTGGAAATCTTTTG
AATATAATTTAAATGATCTGTATCCTTTGTATCTTGAAAAGCATCATCCACACAATGTAT
TTCTTGACTAGCATATCCCTGATCATATTGATCTGCTGTGTTCTGAAACCACACAGACCA
ATTCTTTGCATCAGTTGCAAATTCTGTTCCAGGATATGCCAAGTCACTCACTCTTTGTAA
TTCAGCTTTCACACCTTTAACAATGGTATCAGTCAGCATACTCTTACCAATGGAAGATGC
GCCTACAATGGCAACACCAACGGGACAAGGACGTATAGCACAAGAAGCCATCATCACAGC
CAATTTTTGTTTTTGACTGCGAATTTGGTTAGCAAGGTTTACAACAGACATGACAAGTGG
ACGAGGAAGATCATTAGACACTTTAGACAAAACAATTCTTTCCAAATTCTCAACAGCAAC
ACAATGTTCACGAAAGCGTTTTGCATGTACATCACTCAGAAAATCAGAAGGGGACACATT
AAATCTAGTTTCTATATCTTCAGCATCTTTTCTAACAGCATCAAAAGACTCCTTCAGAAC
TCGCATAGAACGCATCCTTTCAGACAGAT
>Bulinus globosus virus 2 (BuGV2)F2 (partial)
TGATGCTTGTTTTGTTTCTGCACCTTGCAGTGAGAAGACAGGTTTGAAATTGGCCCCTTT
TGGATTTCCATTTCCAGATGTGAAAAAGCATCCTTCTGTATTAACTGAATTAGATAGTAG
ATTAGAAAATCCTGAAGTTTTAGTTAAGGATAGGTGTGGTTTCCCCTCCATTTTGATGAC
TCAAATTTCCAAATATGCTGGTCCTCCTGTTGATGTTGATTGTGAATTGTTGTGTTCTAT
GGTCGATCAACTTGTTGTCTATCATTCATCTATTATGTCTGACTGTGATTTAGGAGTGTG
CCCTGATTTTGATTCAAATATGTGGCTAGCTTTGAATGGAGTGCCCAATGATGTACATGC
TAAACCGCTTGCTTTCAAAGCATCAGCTGGTTTACCTTGGAGTGAATTTGGTGCACCAAA
GAAGATTTCTTTGTTGAGTAATGTTACAACTGAATGTGAAGGACAGACTGTAGAAGGTAA
GTGGTTTGATGTGAAAAATCCAACTGCTACCCTTCTATATGATGTCACTCGTGAAAAATT
GGAACTTGCCCAGCAAGGATTGAGAACCCATTCAATCTGGAAGGACTGTTTGAAGGATGA
ATTAAGATCAGATGAGAAAATCAAAGATGGAAAGACCAGGGCTTTTACGGCCGCTCCATT
TGAGAGTGTTCTCATGATGAGGATGTTGTTTGCAAAATATAAACTTCATTTTACCAGTAA
AATGTTTGCATTGAATCATGCATTGGGAATAAACCCCCATAGCACATCATGGTCAGAATT
GGCTGCTATGTTGAGGACTAAAGGAAAGAAATGTTTAGATGGAGATTTTTCTAGTTTTGA
TGGATCTATCCCCAGGCAGTTTATGCTTGCGGCTGGTGATGTCATAATTAGGACAATCAA
AGAAGTCTCTGATGATGGATTTGAACTTGCTCGACGCGTAATGTGGTCTGAGATTGTGGA
CACAATCCAGTGTTCTTGGTCTACCTGTTACATGAAAGAGCATGGAAATAATTCTGGACA
ACCTTTAACTACGCCAACCAATTCTATTGTTGTGTTTCTTGTTTTGTGGTATGCTTTCTG
TAAACTCACCAAAAATACATCTCTGTCTTATTTTCTGGATAATGTGGCTCTGATCACTTT
TGGGGATGATAATGCCCAGAATGTCAAAGATGACATCACTGATGTATACTATCCTGAAGC
CATTAGAGATGAAATCTCTAAGGTTGGGATGGTGTTCACCAGTGCTGCCAAGGATGGCTC
TATGGGATGGCAAACAATTGATGAAATTCAATTTCTGAAAAGAAAATTTGTCACCAAGAG
TGAATCAGAGGTACTTGCTCCATTGGATAAGGAATCCATTGTTCAATGTTTTAATTACAC
CCTTTTGTCTGCTGATGATTGTGAGGGTTGGAAGTCCACCACTTTTGAACAGATGCTTGA
AGCCAGTCTACATGGGCAGCGGTTCTATGTCGCTGTCCAGGCCACTTTACTCAACATAGT
AAAGAAGCTTCGAGATTCTCGTCTCAGGAATGCCCTGATACCAGTGTTACTGATCTCATA
CCGTGACGCTTATGCAATTGTGCAGGTCAGGGCTGGTGGAGTCCAACAAATGAATGACGA
TTAAGAAATAAAAGATATTGAATTCTTGACAGTTCCTGTTACGGACGAAGAATTTGCGCT
CATATTACTGCTTATTTGTTATAGATTTGTTAAGTATTTGTGAAAGAGTGAAAACTATTT
GTTGTTTACTTATAAAATTGAAAGTTTGGTTAATAAAAATTCATTAGATAACGATAATAA
TAATGTCTTTGAGTTTCAAACTGTTTGTTGATTTTGTTTCAGGTGAGAAAAATCCTGTTC
ATTATTTTCGTTCAAGTAGATCACCCCCTCTTGTTTTGTCACATCCTGTTTATATGTCCA
ATGCTGCGACTCGTATAACTGATTTAGAAAACCAAGTTATTAGGACTGATGAACGTCATA
AGCATTTGCGATTGATTTCATCGATTCTTACTGATTTGGCTCCAGGTCAATATTGTTCAA
ATGTTCATAGAATCATCTCACAATATCATAAAGAGGCACTTACAGCAATACAGAGGGTAA
TATTTTTAGTGAATAGTAGAAAAATTACAGGATCAGATTTAGTTAAACAACATGATAAGT
TAGTTTTGAATTTAGTTAGAATAGATAATTCTCTCAGGAAAGCATTGGCTACTGGAATTG
CCAATTGCCAATGTGAACCTGATTTGTCTGTATTGTATGATCACTTAGGTCAAGAAATTA
CTGAAGAATTAGATAGTCAATGGTATTCATTGTATGGTGTTCATTTGTCTAATCGTCCTC
ATGATGATTCTATCCCTTATAATCCAAAACCCAATATTTTGTTAGATTTACCCCCTCCAG
GTGAAGATTTTGTTGATTCACCATTTGGATTCGGCGCAAGCCGAATTCCTAAGTGGTTGA
AGCAGCATTTTCATACAACTGGCATTTTTGATTTAGAAGAACCAGATAGTAACATAGAAG
TAGAGTTCCAATCAGACACATCTGAGTCTGATACTTTAGTTCCGGATAGTATTAGTTATA
CAAAAACAACTGTAGAATTAGAGGCTAAGTTTGTGGCTGGTGTTTGGGCTTTTGATAATG
AAATCAATGATATTCTTGATAATTTGACTGAAGGACAGAAAAAGTTTCTGGATTCCCTTA
TGGGAGTTTCGGATGCGATTGATGAACTTGAGGCAGCTGTTAAGAGTATTAAGATTCCAG
AAAAGAAAGCTGAAGTGCTACCCTATTTAGAAGAGTTTCCAGATGTACAACTCCAAACTG
GCTTTGAAAAACGACCGGAATTTTCGACCAAGGTCGATTCAAAGTCTCGGCAAGGAGTAG
TATTTGATGATTTTAATGTTAGCTTATTCCATACTACAAAACCTATGAATGTTGAACCAG
GCTATTTAGAAGAAATGAAACCCTGTGATTTAGAACCGCAGGTAGTAGGTACATTAGCAT
TAGCTCAAACAACAAATGGTTATAAGTTTAGGTTAGGTGCAAAATCACATTCCAAGTTAG
ATTTACTCATGCGAGCATATACATATTTAAAGTGTGATTGGATAGTTAAATTAGCTGTTA
GGACCCCCCTTGGAGTAACTGGAAAATTTAAAGTAGTTTCATTAGATGCCAATACTGCTG
GTGCATTTGGAACAAGTTTGGGTACAACGACTGTTTCTGATGTGGTTTCTCGTGAGGGAG
ATTACTGGGATTTAGCCGCTCAGCCTGAGTTTGTTGTTCATGTTCCTTATAATACAAATT
ATCCTGTAGTTAAGATTAATGATGTTATGTGTGGAGTAGCTTTAGCTAATTATGCCCCTC
TTAGTGTTCCCACCGGTGTGTCAATGCCCCTTATTTGTTACATTTCTGTTCAACCTGTTA
ATGTACGATTTTATGTGAAGAAACGTGTAGAATTAGAACCCCAAGTTACAAAGATGACAT
TATCTACAAAAGATAATAGAGTTACATATCCTGTTCCTCCTACTGGTGCAATCGTTTCCA
TAAACCGGATGAATGCGACTCCCAGTGGTACAAAACTGGCCGTCTTTCATACTAATCCCG
ACACTGAAGTCGGAACATTGTATGAAGTGCCCCAGGTAGCTTCTGCTACGTCTACCGTTG
GAAAAGTATTTGTTTCATGGTCCCCAGGTAAAATGATGTACATTCAGGAGGAAGGTACTG
TAGGTAGAATAGATGCTAATACTTTGGATGTTTCCTTTGTTCCATCAGTTGAAACTGTAA
TTATACAATCAGAAGAAGTAGAATTTCAAGGTGAATTGTTAGGTACAGAAGAGACATCAG
TTAATACTTCAGATTATAAAGAAAATTATGGTAGTTTAGGTAAACGAGTGGAAGCCCCTA
CGGGTGAAGCTCATGTAGATGTTACAGCTGAACAGAAAATTTTTGTCCCTGTTAAAACTG
TCAATGTTGCTCCTCCATCTGTCTCTGGTACACCTATGTTTACGTTCAAAGTTCACCCAA
GAAATTTTGGTCTGAATGGAAACACTGGTACGTATGCACCTTCGCATGCATCACTAGAGG
CAGAGCGTTTTGTTTATTTTGGCCCGTCTTCGTCTAATTCATCGTCTTCATATTGTACTG
CAAAATTTACATCTGTTGCTAATGCTTATACAAATGCTAGGTTGTTAATTGCAGCAATTC
CACCTGGAGTTACTGAACCCACTACTGTTTTAGGTGCTTCTCAATTTCCACGTTGTTATC
ATGTTCTTCATGGAGGTGAAACTGAGTTCGAAATACCATGGCAATCACAGCTTCCCATTG
AGTATGTTTCAGGAAACGTTGCCCCATCAACAATTCAAGTATGGTTGCTTGAAAATACAA
CTGTTTCTGGGCAAGGAACTCCTCAACTTACAATGTGGGTGTCTGCGGATGGTCTGAAGT
ATTCTGTTCCCCGTTCACCACAAGTGTTGACTCCATTAACTTAATCATCTTTTCAGTATA
TAGCTTTTCTGTTACTAGGGCTATATATTTATTATAGTAACAATTGTTTGTTTTACAACC
AAAATATTTGGGTGAAATATAAAAAGTATAAAATTTGTTTTGTCATTAGACCCAAATTTA
TGTCTGTTCACTTCATGGTTGTATGTCTTTTTGTTTTTGCCATTAGAATTATTCCGTATA
ATTTAAAGGGTAGGATTGTTTTTAGATTAATTTTTCCTGCCTAATGGCAGGTTTTTCAAA
ATTTAATAAATTCTAAGTCTTTAGATTATCAAAGGTAGCTTTTTGAACGTTTTAGTATTC
TAATTAGCTTTATATTAGCTTAGTTGCAAATGAGGTAATATAGGTTTTAGGCTTTTTGTT
TGTTTTGTTTTTTTTTTTCGACAATTCTTGGTAAATTGTATGCTAAATAATCATCTAATA
TTATTATTGTTATAATACTCTAACAATACATTATCTTTTGTGTTATATTAATTTTAAATT
TTATTGTAAATACATATCAATCAATTAATTTATCACTTGAAAGCATGGTACTATTTTAGT
CCTGCTGTCAGCTGATTGATAAACAAACATCAGCTGATAGGAAAACAGTCAGCTTATTTT
TGTGTGCACCATAGTTTACTGCTTCTTTTTATCAATGTTTATATATTTTTTTAATTTTAT
TATTATTACATTATATTTATAAATATATATTTTTTAAAGAAATATTTAAAAAATATTTTT
TTTTCCTTTATTTTTATTCAACACAGGTTCAATAGCTATGGTGTGAAGGACACCCTCC
>Biomphalaria perifferi viral sequence 1 (BPVS1)
AGTGAAGTGTTCCAGAAAGGCTCTAGTCCTTACTGGGAGGGCTATACGGGTCAATACGGC
GTTGTCATGGACGACTTCGGTCAATCTAGGGTCGCCCTTGGTTCAGATGAAGACAACGAT
TACATGATGTTGATTCGTATGATAAATATGTGGGCATATCCACTTAACTTCGCTGATCTC
AACAATAAGGGTAAGAACTTCTTCAGGTCTAAAGCCATCATGCTTACGACCAACCTCTGC
ACATTCACACCGGAAGCAAGCAAGGTTGTGAATGACCTTGGTGCCGTTTACCGACGAATA
CATTTCCCGATGCGTTTGGGTGTCAAGAGGCAGTTTTGTCGTGTGGTTAATGGTGAAGTA
GTTGATTCACTAGCGCAAAATGCACTTGATTATGAGGCTTTCTGTGCAGAACGCGACAGG
TGCGAAGAAGAAGGTATCGGTTTCCCTTGGCACGTCTGGTTTGTTCGCGAACATGACTTC
CAAGAAGGTGTGAGTGGTGTCCATGATATGGAACTCATGGATGTGATGCATCGCATCATA
AACAAGATCCGGCGTTCTGAGGTCGATCATATGGCCACAATGACACCAAGGGAAAGACTC
GTACAACGTATCATCGACGAGAGGAAACAAGCCGCGGTACAACCACAAAGTGGCCTGTCA
GATCTGTTGGAGCCTGGTCGTAATACCAGTTTCTTCGGTAGGATACAGGAAGGGGCCTTC
GAAGCCCAAAAGGCTTGTGAGGAAGCTGTAATAGCTTTGCAGAAAAAACTTGTCGACATG
AGGAGTGAATGTAAGAAAGCGTTCGAACAAATTGTGGAATCGATAAAAGCCCACCCTGTC
TTATCATTTTTGACAGGTTCAGCGTTCGTGTTTGGGCTTTTCGGTTTGCTACGCTTTTGT
GTTGCCAACTGTGCTGACAAGTTCGTGAGTCAGTCCAACTCGTCTGATGGTGTGTTAAAC
GAGAGACCCGTGTATGCTGACACTTTACGCCTGTCTATTGTGCGCAATATGCTGCATATG
ACAGTTGTCGACGAGAACAAAAACAGGTTTGCCACTATGGGTACCGTACTTGGTTTGCGT
GATAGAATAATTATGATTCCGAAGCATTTTTTGGCTGATCTAGAACAAGCCATTAAGAGC
AAACAGATCGACGGTCGGCACACAATACAATTCACTAGGCTCGTTCAGCCTGGGTTTAAG
TTCGAGTTGACGTATGAAGTGTTCTGCAAGTTAAGACGTTATGAGAGTGCTATTGAGCAA
GACTTTTTGGCACTTGACCTGGCCAACCATGTTGGATTATTATTCAAGGACATTACGAAT
AAGTTTGTACGTGAGTCAGACCTTGAGTATTTCAGGAAAAAACGTCAAATTGGTGTCATA
CTGGAAGGCGTCGAGTCTAACGGGAGAGAAATCACTCGCCTGATGCGCACTGGCAAGGCC
GTGCTGAATTCCAGGCCAATCACAGTGGGCCATACCACTGCACCTTACAGGGTGAGCAAT
TGCTGGGACTACGATATACCCACAATCAGAGGAGACTGCGGGAATGTGCTGTTCGTCGAT
AATAACGAGTCCACAACTCGGCCGCGTGTTGTATGCGGCTTCCATACCGGTGGGGCGTTA
AGTTTGGGACGGGGTTACAGTGTCTGTATTACACAAGAGTTGTTACAATGTCTCCCGCCC
AAAAAGATTGATGAAATTGAGCACAATAACGCTGAAATTGTTTCGCAAGCGAACAGTTTT
GCTGTTGGAGGGTCCTTTGTTCCCCTGTATAAAACCAGCCTTTACAGTTGCTTGAGTCCT
GATACAGCAATTGTGAAAACCGTCTTGCACAACAATTGGTCTTGTTCCCAGAAGGAACCC
GCCATGCTGAAACCTTTCACCAACGATGAAGGAGTTTGTATTAAACCTATGGTTAACGCC
TTGGTAAAGTACAATGGGCCTTTATTGACATATGATGATGGTTTTGTCAGTAGATGTTCC
TATGTTGCCTTTCAGAAGATCTTTGAATTAACACTCGGGCAACCTAGGTTTTTATTGACA
TATGAGCAAGCTGTCGCGGGCATACCAGGCTTGGAGTTTTTCGATTCAATACCAAGGAAC
ACAAGCGCTGGTTACCCTTATTGCTTGCAAGGGCACAACGGTAAAAAGAAGTTCTTTGGA
ACAGACCAAAAATACGACTTTTCAAATTCTCATTGCAAGAAGTTGTTTGAAGAGGTTTCG
CGTGTCGAAGAATTGGCGAAGCGCGGTGAGAGATCATTGCACGTCTTTGTCGATTTTCTG
AAGGATGAGAAACGCTCGTTTGAAAAAGTCGCTAAAGGCGAGACTAGGCTGATAAGTTCG
GCCCCCTTGGTTTACACTATACTCTTCCGTAAGTATTTCATGTGCTTTATGGCCAGTGTC
ATGAAGAACAGAATATACTGTGGAGTAGCAGCGGGAGTCAACCCGTATACGGAATGGAAC
ATGCTGGCTCGGGAGCTACTCACAAAAGGCAACAACTTTGTCGCAGGCGACTTCAAGGCG
TTTGACAGTTCGGAACAACCTCAAATTCATAACGCTATTTTGGACCGTATAAATGAATGG
TACGATGACGGTCCGGAGAATTCGCTTGTCCGTAAAGTTCTGTGGTTGGAAGTCACAAAC
AGCCGTCATTTAGGCGGTTCTGGCAACAGGAATAATACCATATATGAATGGAATCGGAGC
CTGCCTAGCGGGCATCCCGGTACCACGACGATAAATTCCTTTTACAATTTGATTCTGTTT
GTGATGTCCTATGAGAGGTGTTGTGGTCGTTCGAATGTTATGGATTTCTGGAATCAGGTC
TCCATTGCTGTTTTGGGCGACGACAACGTGTTGTCTATTACCTCAGATTGTGTTCCTAAG
TTCAATCAGAAAACGATCGGCGAATCCATGGCCGAGTTTGGTATGAATTACACCAATGAG
AAGAAAGCTGGTGAGGTAGGCTTAACCAGGACAATTGAAGAAGTAGACTTCTTAAAAAGG
AGTTTCCTTCTGGTGCGTGAGGGACCAGTAGCTGGCACCTTCGTAGCACCTTTGAGCCTT
GACACAATTGTGGAAATGCCCTACTGGTGTAAAAACAAGAACCTTATTTCTGAGATAACA
CAGGACACTTTCGAAACTGCGTTGATGGAATTGAGCGCTCACCCAAAAGAAATTTGGGAC
GTGTGGAGTCCCTTGATGTGCTCTTCCTACCGACGCGCTGGTTTCCGGACTTTATTACCG
GAAGACCAAGAGCAGTACTTTTACCAGTACTGCAGCGGTACCGTAAGGTACTGAACATTG
CACCTTAGGGTGCTGGGGCTCATATACGCGTGTAGACCAGGCAAAAAAGTCACGCTAATA
ATGGTTTGCATGAGCGGAAGCCCAAGAAACAGACCTTGTTTTTTAACATTACGGCCCAGG
GTGGTCTATAAAAACCCAGGGCACCGTGACTCGGGCCACCACGTTTGACTGTACGTGG
>Biomphalaria perifferi viral sequence 2 (BPVS2)
CCTGTATACGCTTCTAGGTTGGGCAGGGGTGCTGCTGTGATGGGCCTGGCTATGCAGATG
CATCACAGGCTCACAGCCAATTCTACGCGCAAGATTCTTTCTTTTGACGAGGCTGTGCTG
GGAGTGCCCGAGATGAAAATTAAGAGCACAAACCGCAGCACCTCGCCTGGCTGGCCTTGG
CGCCTTGAGTGTCCTAATGGAAAGCGGGACATCTTTGGCGATGGGGTCGATTACGACCTC
ACCACTGAGAAGGCCGCCGCTCTGAGAGAGAGAGTTGATTGCATAATTGACTCGGCGTCT
CGGGGCGAGAGGCTTGCTCATGTGTTCGCTGATTTCCTGAAGGATGAGACGAGGCCGCAT
GCTAAAGTCGAGGCGGTTATGACGCGCGCCATATCCGGTGCGCCAATTGACTACACTGTG
GCGGTCCGCATGTATTTTGGCTCTTTCTTGTCATCCATGTTTCAGCACCACACTGTGAGT
GGAATGGCCCCTGGGCTTAACTACTACAGTGATTGGTCTACCCTGGCGCGTGAGTTGCAG
AGGAAGGGTGACAAGATGTTTGCGGGTGATTTCAAGGCATTTGATGCCTCTGAGCAGCCC
GATGTCCATTTGCTCATTTTGGACTACATCAATGACTGGTACGACCAGTTCGACCCTGAT
CCTGTTGGGAGGACAGTTCGCACTGTCCTTTTTGAGGATCTCATCCATTCCCGGCACTTG
ACAGGTGACGGCTCCATGTTGGACACTATTGTCCAGTGGAACAAGTCCTTGCCGAGTGGC
CATCCCTTGACAACAGCTGTTAACTCCATGTACTCACTGTTCACCATTACAGCGTGCTAT
GTGCACCTTACTGGTGACTGTGAGAACATGTGGGACCATGTTTTCATCTGCACTTTTGGA
GATGACAATGTGGTTTCAGCTGATGACGACACCATCGAAGTCTTCAATCAGGTGACTGTC
GCCAAGGCCATGGCCGATCTATTTGGCCTTACATATACGTCAGACAAGAAGGATGCCGCC
TTGGTCCCTTACGAGGGGATCGAGGACATTACGTTCCTCAAGCGATCATTCGTCAGGTCC
CAGTCTGACGGCGGGTGGATTGCTCCATTAGCCATGGATAGCATTCTATACCGCACGTAT
TTTTTCCAGAACCCACGCAATTATCTCCGTGATCAGGCCACTAATTTCAAGGAGGCCTTG
ATGGAGTTATCGTTGCATGGGCCTGAGGAGTGGGACCACAGGTACCGGGCCGCTGCCCAG
TACTGTCGTGACAATGGCATTGAGTTTAGCATTGTCAGTAGGGAACAAGCCAGGCAGATG
TGCTTGGCTCGCACTGATGTCTGGTTTTAGGCCCATATACGCATGTCAGTAGTACATATC
GCTTCAGCGGCTGCTTGACATGGCAGGATAGCCTGCCCGTTACTACTCAGAGGATTCAGA

>Biomphalaria perifferi viral sequence 3 (BPVS3)
GAGCAAGGGTAGGTTTTATTTCAACTCTAAGCTGATGATTGGAACTACCAATGTTGAGAA
CATTCAGGGGGCAGCCAGTGGCGTTTTGCAGTATCCTGAGGCCGTTGTTCGCAGGATTGA
GCACGGCTATTGGCTTGAGCTTGCCGACGAATACAAGACAGATCGCGGCACTTTGGATTA
TGCCAAGCTCAACAGGGTCAGGAATGAACGATTTGCAGCTTTGCCGCCCCAGTACACCAA
GATGGACGTTCTTAGGTGTTTTCCTTGGGAGGCCTTTGAGGCTCGACCACACCATTTTGC
TGATGCACGCCCACAGCGCACTGGGGGATTTGTCAGCCTTTTGGATGTGGCCTTGGAGAT
TGCCGATGTTCTCCGTAAGCGCTCTGAGGATCATGCTGCCGAGTGTACCATGACCCTGGA
TTGGCTAAGTGCAATTAGCAAGGCCGTCCCTCAGGCTGGCTTTGAAGTCATTCCGCCATC
CACACCATCGTGTGGCGACACTGTTCTTTTTGACCATACACCTTCCTCAAGTGGCACTTT
C
>Biomphalaria perifferi viral sequence 4 (BPVS4)
ATTTGAAGTCCGTTTTGGTGAGGGCCCATCGTGACATAGTTAAGCACTTTGTCACTGACA
AGACTTGGACTTCTTTGAAGGACATGAGGGGCACATCTGTCAGGCTCGATGTTGCCCGCA
ATGTGGGCGACAAGGTCGACAGACATGTCATGTTTTCATCTTTTCTGCGCCACGATCCAG
AGATTGTGACGACGAATGCTTCTGTTCAAAATGTTTGGGCCTACGACTGCCCCACTCGTG
TTGGGGATTGTGGAGGGGTTCTGAGCATTGCTGAGCCTTGCTACTATGGTGGTAAGGCCA
TTCTTGGCATTCACATCGCAGGCAAGACCAACTCCCTGAT
>Biomphalaria perifferi viral sequence 5 (BPVS5)
GTTTGGTGGCGGCTCAGGTATTGGTAAGACCAATCTTATCAAGACCTTGGCTGGCGCCAT
ATTGCAGCTTGCTGATCTGTGTAAGCCTGAGCATTGTGCTCAAAACATGTGGCAGAAGGG
AGACACTCAGTATTGGAATGGGTACGTCGGTCAGCTTGTGTACATTATGGACGACGTGTT
TCAGAAGAAGGAGGTCGCCGGGGGAGCCGAGAATGAGGGTTTTACCATTATTCGTGCTGT
GTCCAACTGGCCTTTCCCCCTTAACTTTGCTGATGTTGAGAGCAAGGGTAGGTTTTATTT
CAACTCTAAGCTGATGATTG
>Biomphalaria perifferi viral sequence 6 (BPVS6)
TTACTACTCAGAGGATTCAGAGAGAACTGAAGCACTGGTGATGGTTAGTGCGGACCACAC
TTGTACATAGTAGCACACTACAGATCCAGCCAAGGTAGATGATTGTTCCACTATTAGTGG
ATTAGACGTACCCAGCAGTGTTGTTGACAATGCTGGAGTCCTTTTTGCTGATGAGGCATC
CATATGCGCGACTGGCCCAGGTGGTTCAGGCGTCAGCTTTTTGCATGCCGACTCCGATTT
GCAAGACTTGAAGAGCTTTTTCTCCAGACCAGTTTTGTGGAGTAGATCTAGTTTGAGTGT
CACACCTTCTGCTTTGACCACTCACACACTGACTTGGACTGAGTTGGGCAACCTTTTTCC
CAATTGGTCCAATAGGTTGTTTGGGGTTCGAGGGATTCGTGGCACTCTTGTTTTTACTGT
TGAACACAATGCCAATCCTTTTCAGCAGGGTTTGCTCGTAGCCTCTTTCCAGTATGGTGA
CAAGCAGTACAAGAGGGGTTTGCGCCCTTCTCTGTGCACGCAGTTGCCACATGTGCGGCT
AGACATAGCCCACAATACCCAGGCACAGCTTCGTGTGCCATTCATGTCTGAGTTTGAGTA
CATAGGTGCCTCTGTTAGTGAGGCTAACCATGTGTATGGTACATTTGTTTTGACACAGGT
TTTGCCTACGCCTAGCCTTGCTAACTCTTCGTTACCAGTTTTCAAGGTCTATGCCCATTG
GGAGGATCTTGAGGTTATTGGCAGAGTGCCTATCAGTGGTACTACTTTTATTGTGCCACA
GTCTGGTGCTACTGTCAAGCCTCGGGGTCTTACCCCTTCAGACAGAGAGCTTGAGGAGAA
CGGTTTGTTTTCTGGCGTTTTGGCTACGGCCGCTCGTGTTCCCAAGGCCATTGGCCGAGT
TTTTCCTTCCTTGGGGCCTCTCATGGGTTCCACTTCTTGGTTTCTTGCTGCTACAGCCAG
GGCGGCGAGCGCTTATGGATTTTCCAAGCCTGTTGTTCAGAAGTTGAGTCCAGTTGTTCG
TTTGCACCACGTGTACGAAAACAACATCGACATGCCTGTGCCAGCTTTGGCTGTTGGCGC
TTTTGCTGGCAACAGCGTGGCTGTTTCCAAGGCCTTGTCTGGCACTGATGTGGATGAGAT
GTCTTTTGACTATGTGCTTACCAAGCCTAGTCAGATTTTCCGTGGGTCCATTTCTACCAC
CGATGCTCATTCCACTGTTGAGTATGCATCCCAGGTTGCATTGACTCATATGTGGTTTCG
TGCTCCCACCACTGGTTCGGATCGTGGCAACATTTCGTTTCCACGTGGCACTCCTGCCAC
TGGTGGGTTTACTGCGGTCATACCCAGCAACTTGCTTTATTTTGCCCAGCATTTTAGGCT
TTGGCATGGTGACCTTGTTTACAGGGTCACTTTTGCCAAGTCCAAGTTTCACACTGGTAG
GGTCATGTTTACATTCATTCCCAATTACCAGAGGGTTTCCAATGTTTCTACTTATGCTGA
GGCAGGATTGCAGGGGGGTCCAGCTCCAGGTTTGTTTGCTGGTGATTTGCAGCCCAGTCA
GTATTCCATGGTTTTTGATTTGAAGGATGGTTCTGAGTTTGAGTTTGAGGTTCCTTTTAT
TGCGCCCGTTTCACATTTGGGCATTAATGATTCAATGGGTTTTGTTTCCATGCAGATCAT
GGACCCTTTGATTGCCAATGGTGAGAGTTCGGATACCATTACTTTCATTGTGGAAGTCGC
TGCTAAGCCCGGCTTCTATTTTGCAGGTATTGGTGGTCCCAACGTTCCCATTTGGCCTGA
TCAGACCGCCCCCACCATTGAGTTTCAGAGTGGAGTTGGCGCTACAGCCACAGATGCTTC
TCAACATTCGGTTGGTGAGAAGTTTATGTCCACCAAGCAGATCATGATGCACCCCATTGT
CCGTCGTTTCAATCACGCCACTGGCACCACTGCTTCTGGGACCATTCCTTTGTGGCCCTG
CGCACCTGCGTGGGGCGATGGGAACCCCTTGCCTGCCAATTCTAGGCGACAGACTCCTTT
CATGAGGGCCGGTATGGTTGCTCAATGCTACGCCTTTGGTATAGGCTCTACGCTTTTGTA
CCAAAATACTGCTGCACTTGGTGGCAGTAGTCTTATGCGCATTGTTCAATCTCCCGGCGA
TAATGGGGAGGCTGTCACAGGAACCGTTCCCGGCTTGTATACTAGGCCATTAGTGAGTCC
TAACACTGCCTGGGCTCAGATTTCTAGGGGTCCCAATTCCACTGAGTCTTACTTGCTTCC
CATGTTGTCGTCTAGTCCCCGGTTTAGGATCGGGGATTTTAACCAGGCTTCCATTACTAG
GGATTGGAGTCCTAGTGGCTCTTCCAATTTGACCACCGATTCTTTGTCGGTGAAGACCAC
TTATAATTGGAGTGCCAACAACGTGGATGGTGCCACCAGGCCATGGTATTGGGGCATAGC
GGCAGCTGATGATGCCCGGTGTTCTTGTTGGATTGGACCATGTCCCATGGTCCTTGCCAA
CAACACTAGTACTGAGAACACTTGGTACATAGATGGGGGCGTCACATAGTGGCTTCTTAG
CCAGGGTTCGTAAAACCCGCTCACTTACGAGCAAATTGCACTGTTGCCTGTGGGTGGCGC
CTGAGCCGGAGAAGAGTTCCGCGCCGTGGCGCTACCCATGGGCTTTCCACGTGAGAGAGG
TAGCTTTAAGCGACTCACGTCCACCTTCGGGGTGGTTCTTTTTATGATACGAGAAACACC
CCACTTGAAACTTAGTACGGCTAGGGTGAAACCCAGCTACTGTGAACAACTGATCCAGTT
GAGCAAACTCCCGGGCCGTACGGCCCCGGGCGGAGGGCGCAATATAACCGTCAGCACAGT
AGCGCCTGCTATTGTAGGGTTGTGGCACATTTGCTAATGTGTCACTACCGTTTTTCGTAA
CAAAA
>Biomphalaria perifferi viral sequence 7 (BPVS7)
GCACAGAGAAGGGCGCAAACCCCTCTTGTACTGCTTGTCACCATACTGGAAAGAGGCTAC
GAGCAAACCCTGCTGAAAAGGATTGGCATTGTGTTCAACAGTAAAAACAAGAGTGCCACG
AATCCCTCGAACCCCAAACAACCTATTGGACCAATTGGGAAAAAGGTTACCCAACTCGGT
CCAAGTCAGTATGTGAGTGGTCAAAGGAGACGGTGTGACACTCAAACTAGATCTACTCCA
CAAAACTGGTCTGGAGAAAAAGCTCTTCAAGTCTTGCAAATCGGAGTCGGCATGCAAAAA
GCTAACGCCTGAACCACCTGGGCCAGTCGCGCATATGGATGCCTCATCAGCAAAAAGGAC
TCCAGCATTGTCAACAACACTGCTGGGTACGTCTAATCCACTAATAGTGG
>Biomphalaria perifferi viral sequence 8 (BPVS8)
TGGTACTTAAAACCTTTAGAGGTTTTTACAATGCAATACGAAATAACTATATAGACAGTA
CCCCTGTTAATGAGCCATATGTTTATCACGTTGATGATAAGCTGGAAGGTAATTTGAATC
CCATTTCTTATGACAACATTTTAGATAGGGATAAAGAAGTGAATTGTTGGGCCAAGAAGA
CTGAGTCTTTTGTACCTAATCCGAATACTGTTACCATGACTAGTGAGCAGTTATTAAATG
CTGTTTCCCCAAATATATTGAATCTTACTATGATGTTGGATGAGAATCTTGGTACTAGTA
TTGGTTGTATAGCATTACGATCTAATATCTTTTGTTGTCCAGTACATTTCTTTAAAGAGA
ACAAGAATATATTTGGATCTTGGAGAAAGAGCAACATCATGCCTTATAGTAAGGACACTT
CAACTTTGTACAAGTTACGTTTTATTAAACATGATGGTGATAATGGTAACTATTTTAGTG
CTACTATTGATTATAATGATATAGTTAGAATAGGAGACCTTGATTTATGCGTGTTTAAAG
CTTTTTCAGGAGGTAGTTTTAGAGATATCACACCTTTGATGTCCTTTAATGAGGGTGAAG
TACATACACTCACCCTTAGGAGAGCTCGTGATGGGACCTTACATAGAGGTTCTGCTATCA
TTAGGTCGTGTGAGACA
>Biomphalaria perifferi viral sequence 9 (BPVS9)
GAGGTTCTGCTATCATTAGATCGTGTGAGACATCTTATGTAGTACCTAGTAATTACATAC
TTAGGAGAACATTTAGTATACAAGGTGGTAAGGCACTATATAATGTACCTACATCTTGTG
GCGACTGTATGATGGTTCATGTTCGGGATGGTAAAAATCCCGCTATAATGGGATTTCACA
TCTCTGGAATGAGTAATACATCCCAAGGTTCTTACACCATGTTCACTGCGCAGCAATTAG
AAGATGCTATAACAGCTTTGGATAATAAATTCCAGATATTCACTCCCCACTCAGGTGGAT
TTATGAATGTCAATAGGTTAGGAACATTAATAAAACTGGTTGATGATGTGCCTGATAAAG
CTCCTGTGTCTTATATAAAAGATCACAATTACATAATACGAGGCACTGTTGATACACAGA
CTAGTTATTTTACTGAGATAAAACCAACATTTATGTGTAATAAAGTGGAGAAGATATTCG
GTATCACTAACGTATGGTCTGGGCCTAAATTTGGGCCACAGAGATGGAAACCTTGGTATA
CGTTCTTAAGCTCTTCAAGTGAGAATGACTCACATATGGATTCATCTATATTAAAGTTAG
CTAAGAGTGATTACCTACAACCTCTTAAAGATAAAATTATGTTGTATCATCAAATGGAGA
ATATGAGACCATTGGAACATATGGAAATCATAAATGGTATACCTGGTAAACGATTTATAG
ATCACATTAATTTTAATTCATCAATTGGTTTTCCTTTAGGTGGTAAGAAGAGTAAATACA
TGAAGGGTTATCCCACACAATATGATTTTGACAGTGATATCTTTAATATAGAATACGAAA
AGATGAGAG
>Biomphalaria perifferi viral sequence 10 (BPVS10)
CTAACGTGACTGGCGTTATTATTGACGACATATGTAACACTCGACATGAGAAGGCTGCTG
TAGATCCAGCGCAATTACTAATAAGTCTTATAAATAATGTACCATATTATGCGCCGAAAG
CTGAAGCTAATGAGAAGGGTAAGATAAACGTAAGACCTTCGATAGTCGTTACAACCACAA
ATGTTGCCAATATGGAGGCTCATATATGGTCAAACGAACCAATATCAGTAGTGCGTCGTA
TGAAGTATCATATAACTGTACGGGTCAAACCACAATATATTACTAACTCTGGTTTGGATA
GTTCCAAAATATTGGATACAGACATAATTAGTTTACAAGAAACAGGGTTACAAGATTTAT
GGTTTTTTGATGTTAATTATGTTAAAAGATACCATGAGGGAGTCATGGAGAAGTGGAAAT
TTGAGACTGTAGAGTTTGAAGATAAACTATTACAGGGAATAGA
>Biomphalaria perifferi viral sequence 11 (BPVS11)
AACATTACAATATGGTTGGCGGAAATATGGATTACCCATATTGAGATTTTTGTCCATGTA
TCCACTCTTATCAGAGTGCGCTGTTGGCATAAACCCTTACAGTGATGAGTGGCATCAAGT
CCATAATCATTTGACCTTCGAAGGAGAATGTGAAGATCGCATAGTTGCAGGGGACTATAA
ATCTTGGGACCAAAAACTCCCAGCTCAATTAGTTCTTACAGCGTTTGATGTCATAGTACA
ATTAGCTAAATGTATACCGACATATACAGCAGAGGATGTACTTATGATAGTTGGCTTGGC
CAC
>Biomphalaria perifferi viral sequence 12 (BPVS12)
ACATATATTCCTCAATCTGGAATCAATGATAATGTTTCAGAACAAATGGGTCAAGTTTTG
CAAACTGATAATTCAGCAATTGATGTGCCAACTGTTGCATTAGTCACTCATAATGAAATT
AATACTACTGACTGGTTAGTACCACCAATTAGTATTGCTGATAGATTGAGTAGAACTGTT
AGAATCGGTAGTTTTCAATGTTTGTCTACTGATACTATTAATACTATTAAATATACAGTA
AACCCTCTCACTGCTATTTCCTCTAATACTGTTATTAGAAGTTTCACATCAAGTGTTGGT
GGGTTGAGAGCAGATGTTGAAGTAACATTTGTAGTTAATGCTTCCCCATTAACTTATGGA
GCAT
>Biomphalaria perifferi viral sequence 13 (BPVS13)
CACACACTGGTCTAAAGATGGTGTTCAGAGTAGTATTGAACAATTGGAGGATATATCATA
CTTGGGAAGAAGGTTTTCATACATGGATGATCGTATGAGAGCACCATTAAAAATCGAGGT
GATTCGACAAATCATGTATTGGTATTCCCATTCCGATTATTATCATGTTGCCTTAGGATG
TTACAATTCTTTTCGAACGGAGTTAACGCACCATGGTAGGCACGTCTTTAATACTGAGGT
AGATAGGTTTTTGAATGCCAAACCTAAAGATCGTT
>Biomphalaria perifferi viral sequence 14 (BPVS14)
AATTGTCTTATACCATAGAGTCACTCAAAATACTGAGTGCTGGAATTAAGGACCGTACTT
ACAAGAGCTTGGTTCAGAGTAAACTAAGTTTGGCTTATCAATTGCTAGTTGAGTTTGATC
AAGCCAAACCATTAGCCGGATTGCGAGAATGCCCTTTTAGTCTGTCCTTTTTTGGGACTA
GTTCTGTGGGTAAATCTTCAAGTGCGAAAATGGTTTTAACCAATCTTCTTAACTTTAATA
ATAAGGGAAGCAGTGATGAACACATATGTACTATACAACCGACTGATAAGTTTTACTCTA
CATACAAGGCTAACGTGACTGGCGTTATTATTGACGA
>Biomphalaria perifferi viral sequence 15 (BPVS15)
GATAGACTCTATACAGTTGGAATGCCAACGTATAGAAGCCCAAACCGGAGCGCGAATACA
ACCGTATCATTTTATATTGTCTTCTGGATCTGGTATTAGTAAAAGTCATTTATTAAAATT
GTTTTGTAATACTATAGCTATTTCTAATAATATTCCTTGCTCTGAAGAATATGTTTATTA
TTTGAATCAAGCAAATAAGTTCCAGTCTGGTTGGGCTAATCATAAGACAATAGTTATGGT
AGATGATTCAGCAGCTATGCATGCTGATGCAGT
>Biomphalaria perifferi viral sequence 16 (BPVS16)
ATTTAGAGTATTATTTGAGTAGACCTACGAAAATATACACTATATATCCACTCGAGGTTC
CTGGTCCATTAACATTCGAACCGCTATTTTTATTTTTAAATAGGAGTCTAATACGTGATA
AGATCAGACATTATGCTTACATAAATGCTGTATTGCATGTTCGGGTTGTGGTTATAGGAT
CTCCAACCATGTCAGGTGCGGATTTGATTAGTTTACACCCTTGGTATAAGAAAGACAACG
GATTAGGACCCACGAATTTTGGAGATAGTATCCCTGATGTGACACAAATGTCACAGTTAC
CTAGTGTCATCACTGATTTGTCTAGGGAGAAGGGAGGTGAAATTAGTTTACCCATTATTT
GCCCGAGTAATGGTTTGGACATAACAACTAATAATCAACTTAAGGAAGCATTTGCTATAC
ATTATCGTCAATTAACCACATCGAGAATACCTATGGGTAGTAATATAACTCCACAAATAG
TGTTCTATAGTTGGTTAACAGATGTTAAGTTAACTGGAACAACTCTTTTGACAGAGTTGC
CTCAATCTGACGAATATTGCATAGATAATGCTCAGAAACCATCTAGTGATTCAATCACTC
TTAAACAATCGGTTAGTAAGTCTGCAGGACAGATCGTTGGCAAGGCCACAGAATTAGGTG
TTGATGCATTGATGTCAGCTATGGGTTTGAGTAACCCTAATTCACAAGATGGGGTGGCAC
CACATGTCCCTCGATTGGTTAATAACATGTCCACTTACAATGCCCCTACTAATATAGATG
TATTAGGTGGGGACTATAAGAATGAGGTATCTTTGGATACCAATCTTCTAGGTTATGAAG
ACCCAGATCATATGAAATTAGATAATATTTTATCCAGATGGTCTATTGTAGAAGTGCTAA
CATTTCAAACAGGTCAGATAGGTGGCCCTGCTGGTACATATTATCTACCAGTAACACCTA
TGGCTTGTAGGGAAAATCCTAATTTGGGAGTTTTTACTCCCACAGCTTTAGGTATGGCGG
CCTTACCTTTTAATAGGTGGAGAGGAGCTATAACTTATAGGTTTCAAGCAGTGGGTACAG
CCTTTATGAAAGGGAAAATAAAGATATCGCATGATGTGCGTAGCCCTAGTGTTATTACGG
ATGCACAAAAAGGAGACACCCAAATTTTAAATAGTGTTATATGGGATTTGGCCACTACCA
ATGTTTTGGAAGTTAAAGTTCCATGGGCTAGTAACAGGGCTTTTAAACCATGTGGCCTAT
TACGTAGTGCTGCTAACATAGTTGGTGTCAATGGAGAGGTTAATCCAGATTCAGATGCAA
ATGGTGTATTATTTATAAATCAATTTTCAGCTTTAAATGATAACGGTGAAAGCGGTATAA
GCATTATAGTTTCCATTAAAGGTGAGAAAGGAATGACTTTTGGTGATATGAGAGCCGTAT
TAGCTAATTACACTTTTGCTGGTATTGATAACACCTTAGTTAATAGTCCTCAATCAGGAT
ATTTTATGAATATTGATCCCAAAGATGTAGATTATACGCTTAGTACCGAATATATATTAT
ACCTTAAAGATGGTACATATTATCGTATTAATCCTACTATTTGGGCAGAACAATATGCCA
ATTATTATCTTTATAATTTACACCAACCTGATGATATAGTTCAGGCATTAGTATATGATA
GTTCATTGAATAATAATATACTAACTGGTGACAATCCTGGTAGCATATTGGCTGTTAATA
TTAATGGACTAGATGATAATCTAGATGATCATGATGCATTGGTAATGACGTGTATGGGTG
AAAAGTGGTATAGTATCCGTCAAATTATAAAGCGCTACACGCAAAATTGGACTAGAAATG
TAGGTAGTACTGTAGCCAGTGATACGTATTATCGCATTAGATTACCAGATAGGCCATTGA
TGAAAGGCTGGCAAGGTACGGCAAGTATCAATGTACAACCTAATAGTATACCCGTCAATT
ATTGTAGGGATAGTTTTTTATCATTCTATTCCACTGCATTTTTGGGGTATAGGGGTAGTT
TGAGACATAAGGTGTGTGTACGAGGTACACATGCACTCACAGGACTTTGTGAACAACCAC
TAGTTATTGTATCACGTTCTGGTGCAGGATATTCAGAGGAGCGTGTAGCAGTTGGTGCTA
TCTCATTGACGAATAGCACATTGGGTAAATCTTTTTCAGCTTCTGCCATACCTTCCATGC
CTGATGCTAGAGCTGGTTCAACTATAGGTTATTCGTTAGTCAACCCAGTATTAGAGTATA
CTACTCCATATTATAGTAGTGGCAAATTTTGTTGGGCACAGGATAGATATCCGCAAATTG
TCAAATCCACAGACGATGGTGGTTTTGACATACCTTGGCATCAGATTATAGTATTTCAAA
ATACTAGTGTCAACACCAACCGAGTACGTATAGACAAGTACGTAGCGGCTGGGGATGATT
TTTCCCTATTCTTTTATTTGTATGGTCCCAGAATGACCTTACAGCAACCTATATCACACC
CGCAATGATATTGGTATTTATTGTTTATATATGCACATAGGCGATTTAGAGGTTTCATGC
TTATAGCGGAATTTTCCTCTTTTGCACGCCAATTTTATTACTTTTAGTGAGATTTTTATT
ACTCACAATATGGGAATGCGGG
>Biomphalaria perifferi viral sequence 17 (BPVS17)
ACAAAACGCAAATTCCAGTTCTTCGGTACTGAAAACCGAAGCTTATGGTGGTGCCATGCA
AGGAACCACCGTGCCAATGAATGTTGAAACCAAAGAAGTGACGGCCTACATGAATGAAGC
CGAGGCTCGTGTGGTTAATGGAAACGTATTCCCCTGTCCTCCAACCGTGTCCGATCTCTG
TGACGAAGTCTACAATGACATCAGGCGGTATCTCTCCCGTCCGAAAGCTGTGATTAGGAG
TTCGCTTGATGATAACTGGGGCTTGGTAGTTCCGTTTGTCTTGGATTCTGCATTCTTCGA
GCAATTCCTAGCCGGGAGGCTCGGAGGTGCTTTGGGTTTTCGCGCTACCATGTGTGTACG
ATTACAAGTCGCCACTTCCCCCTATATAGGAGGTATGTTGCGCCTTGTGTTCCAGCCACA
CTATGATGCCGATAATCCTAACAACAGCACGTCCAGGTTCCAAGATAGGGCCACGGCTCA
ACCCACAGCATACCAGTTGCCTGGAGTCATGCTTGACCTAGCTACTGAAACCGTCTGCGA
ATTCAAGATCCCTTATGCCTATCATCAGGACTTCCTCTACAACCCCGTAACAGCGTCGGC
CAGGACACAATACACCTATGGTACGGTCAGTGTGACGCCACATTTGCGTCCTGTGTTGCC
GGCGAACGGCGGTGCTGCCAGTTATCCTTGGACTCTCTACTTTTGGATGGAAGATGTGGA
GATTCTCGGTTCGACGGGGACGTCTATGCAAACTGACACCAGTGCAGACTTGTCTTATGG
TTTATTGGCTCAATCTGGCATGCCCAAGGAAGAAGAGTTTGTCGTTTCAGAGGCCTTATA
TGCTGGCTCTCACGCACTTGACATTGTGTCTCGTGCTCCTGGAGCTCAGTATTTACGACC
TTTGTCTTGGGCAAGCCGCGTAGCAGCGAAGACTGCAGAAGCCATGGGTTTCTCCAAGCC
CACAAATTTGGTGCCGCAGCGCCCCGTGTCTGTGCAAACGATCACCAATCAATTTCATGC
CGACGGTGACAATGCGGTCGTGACTTTGTCAACGTTGTCCGACGCAAAGATTGCATATGA
TACCAAGTGTTTTGGTGTTGATCATGACGAGATGGAACTTGATAGATTTCTGTCACATTC
CGGCCTACTCCACATTGGCAGCGTGTCGGCTTTCGAAGCAGCTCGTAACACTCGTCTTTT
TTCATTACCAATATGCCCTGCCGCCATGTATTACAATACTGGAGTGACCATTGGTCAGGC
TGTTAGACCTATTGACAAGTTTGCCCGCAGAACAACAACCGTTGGTCAAATCTACACGAC
GCCAGCCTTCATAATGAGTACTTGCTCCACGCTGTGGAGAGGGAACTTTCGTATCAAGGT
TAGGTTCGGTAAAACCAAATTTCACACGGGGCGCGTGGCTTTGTGTTATCAACCACATAG
CATAAGGCCACAGCTCATGGGTGATGTTGGTGTTACTACCGTGACTAATGTTCCAGACTT
CAGCAAGAGCGCTGAGACCGATAATTTGACCGTCATTTGGGATTTGAGGGAAGGCAATGA
AGCTGACATTGTTATTCCATTTACATCTTCTCAACCCTATTTGCCAGTCGAATCTTGGGC
CGGTACTTTCTCCCTTGTTGTTCTCGACAACCTCGTCTTTCCTGAGTCTGTGGCGCAGTT
CTATAGATATTCGGTGAGTGTGTCCTGTGAACCCGGGTTCCGGTTTGCTGGATACAAAGA
ACCGTTTGTCTACGTTTCGCCTACTGACCTTGTAACTTACACTGCACAGTCGCAGAGTGG
GTTGCAGTCCGCAGAGTGCCAAGCTATCGGTGAAGAGATCTTATCAATAAAACAGCTGTT
GTTGAAGAGTGACGCCGCTAGTGTTCAGACCGGGGCTACGGTACACCCTTGGTTGGGAGC
GGGTACCAGCAGAGTCATGCCTTTGGGCTGTAACGTCGTGGGCAATACTCTTACCTATGA
CGTTTCCGGCACTTTGACTGGTTTTGCTAGGTTTTGCCTGCACGATCTGTTCATACATTC
TTTTGCCATGATGCGTGGCTCAACAGATTTTGAAGGGAAATGTACAAATTCAGCCACCGG
AGGGGTGGCGTTCACGCTCTTTGGTGCTGATCTCGCTGGCAAAGATCTTACGCGTAACGC
GAAACCTTCTGATACTACTAACATGGGACGCGTGTTAGCACATTCCAGCACAGCGTGTTT
TGGTCTCAACAACCTTTACGAAGTCACTCGTGTCAACGCCCCTATGCTCACAGGAACCCG
CGCCTTGCCAACAAACCCCAACACCTACAGCCACGCCATACCTATCACTGCCGTGAATAT
ACATAGATTTGGCTCGCTCCAATCTACACCCAATTACATCTTCCTCCGTAGAGCTGGGGA
TGATTTCCAGCTCGGTTATTTCATTGGCACACCCCCTATAAGTTTGATTGCAGGGCCCGA
GATCCTCTCAACCGTAGTCGCAGGACCTACCCTGTATGACAACTTTGCAACTCAACATAC
CGGAGTCTTCCCTGCTTGAAGACAATGGTTACCTGGCTCCGGCCGCACATACCTTTTGAG
AAAAAGCGTAAGACTTTGCGGCGTAGCCGCACCTTAAATGCAAG
>Biomphalaria perifferi viral sequence 18 (BPVS18)
GGTTCGGTTTACTTGTCACCTTTTTATGTTTCTACATCAAGTAATAGTACTGGTATTATT
TTAACCCCAATTGGTTATTATGCGTTACCATTTAAATATTGGAGAGGGGGTACTGAATTA
ATGTTCGTTACCCCAATGTCTGCATCACAATATGTAGATATTCAAGTTTCCTGGTTAAAA
AATGGATTATCAACTCCTGCTGATACTACAAACTTAGTTTCAAATAGAATTATTAGATTA
ACTGGAAATAAAGTTTATACTATACACATACCTTATTTAAGTGATTATCCGATGTTGGAA
TGCCAACATTTTAGTGATACATATCCTACCATTATACCAGTTAACACTTTTAGTAATGGA
GTGGTTGAAATTACTGTGGTAACACCATTAACGTCTCAAACAGATAGTAGTACTGTCAAT
ATGTTAATATTTTCAAGACCGGCTGCTGATTTTGTCTGTGGAGTACCACGAGATACAATT
AGAACATATGCAACTGATGCTTCTGCTCCTGTACTATCTGATTTCCACACATCTGTTAGA
TTACAATCAGGTCCTCCTCTTAATGTAGATGCAGAACATGAACATATAGAATTGTTTGAA
GGACCAAAAAAGGAATATCCTGTTGTTGATGCTTTATTTGGTGAACAGTTCTTATCATTT
AGATGTATGATGCAAAAACCATGTTTAAATCCAGTTATATCAAAAGTTGTAAGACCAACA
ATTGGTAGTAATACTTTTATTTTTTATTTACCACATAAAGATATTCCCCCAAATTCAACT
CAATTAGACTCTTATTTTCCAAATAGTGCTGCAAACGATCAATACTTAACCTATCAAGGT
TTTTATTCTGCACCGTTTATGGGTTGTCTTGGATCAGTTAGATACAAATTTATTCCATAC
AAATATTTTAATTCAACAAACTCAGCTTTAGTTATGGTGACACCAGCCACATCTGAATTA
GGTTTAGGGTATAGTACTAGTACTAGTATTACACCTCCCCCGTTATCACAAATTGCAGCA
GCAGATGAAACTAGTGGTGTAGAAGTAACCATTCCAGCATATAGTTCTTTTGCTTATGAA
CCATGTAACCATTGGCCTGATACCACCCTTGGTTTAACAACACCTTACCGTATGAATAAG
GTCTGTATCTTTACGTCTACCAATATGGCAGCTAGTGCTAGTTTAGGTTATTGGTATTCA
TCATATTGTGATGATTTGAGAATAG
>Biomphalaria perifferi viral sequence 19 (BPVS19)
GGACACGTTTTGTGAATATAACTACTACTGGTAATGTTGTTCTTCAGTCGGCTGGTGGCG
TCGAGTTGAAGAAGAAAGGTCTTGGTCCGATTTCTGGAGTTGCCCAGAAAATCTCTAAAA
CAGCCTCAATTTTTGGAGCCGTCCCGTTACTTCAACCTTTTACGTCTACGGTTAGCTGGT
TCTCAGACCTTGTGTCGAATGCAGCGATAATTTGGGGCTTTTCAAAGCCAACTACTAGCG
AGCCA
>Biomphalaria perifferi viral sequence 20 (BPVS20)
GCGGCTTATATTTAAAAGATCACTAGCCGTACCTGATTGTATAGATGCTACATCTATTAC
TTATAATAAAACATCTCACAATAGGGCTGCAGGTGTACAACCGTTTGAAGGATATTATTA
TTATTCTGAAAATTTTAGTGGCCTATGTGGAGCTGTTTTATTAGATGAGTCTAGAAAGGT
TTCTAGTGTATTAGGTATACATGTTGGTGGTAATGTTGATAGTAAACTTAGTCTAGCTTG
TATAGTTTTACGACAAGATTTAGAGTCTGCCGTAGATCACTTTTCAGGAGGAGTGTTGCT
TCAAAGTGGATTTGATTTTTGTAGTAATCTATTGACTAATTATACTCCTGATATCTATAA
ACATAATCCGTTTTTTGATACTGTTGATAGATTAGATGGTGTTCAGTTATTAGGTACAGC
AAAAACTAGGTATTCGTATGATAATAAGGTAGTATATACTTCTATTTGTGAAGATGTAAA
GACCATGTTTAAGGTAGATTATGAATTTGTTGCTCCTACATTTAAATTTGATGGCGATAA
ACGCCATGGTGTTAGACAGTTGATACGTGCTTTCTCTCGTAAATCAGTTGTACGAGATAT
GGGATTATTAAAGAAAGCTCAGACGGATTTAAAGAATAGGTTTTTATATCCATTATTATA
TGGTGAGAATAGTATATATTGGCAGCATGAGATACGTAGCTTATCAGATAAGGAAGTAGT
CAATGGTGTTTCATCTCGAAGATTTTTGGGAGGAATGAATATGGCAACAGCATTTGGTGG
TGGTTATGTTGGGCATAAGTCCAAGTATGCTGCTCAGTTGGCTGATGGTACTTGGGAGTT
TGAGCCTTGGGTATATAACACTTTATCTCAATATGAGTCTGATATGGATAAGGGTATCAT
AGTACCGGACATAGTGACGCAACAATTGAAGTTAGAGGCCACAGCCAAGGAAAAAGCAGA
TATTGGTAAAGTTAGGTCTTTCTTTATGTCAAGTACTTTTATACAAATGGTTATCCGGCG
TATGCTGTTGACTACATGTAGGTATGCATGTTTAAATACAAAATATACTGAGATAGTTGT
AGGTATAAATCCACATTCTACTGATTGGTCTAAATTTGTTATGGAATTAATAAAGTTTGG
AAGAAATCGTATGGTTGCTTTGGACTTAACTAATATGGATGCAACTGTTATGTTTGAAGT
ATTAAGTGGATGTATAGATATATTTTTCTCGCCTTTTAATATGATATGTAATAAAGATGG
TAAGTATAACAATCGATTGGCTGTTTTGAAAGTTTTGTTGCTGTTCCCCTTAATAGATGT
GCATGGTGATTTGGTTTGTATGGCGGGATTATTACCATCTGGTACTCCTTTAACGTCTAT
GTTGGGATGTTTAATAAATGCTACTTATTATAGAATGGCATTTTATTATTTGTATAGTGG
TCCTAGAGTTTTTTCTGATCTTGTCACATTGCGAGTTTATGGAGATGATTCGATAGCAAA
TGTGAGTAGAGAGGCGAAGTTCTTTACTGTTTCTAATATTCTTAAAGCATGGGAATCGCT
GAGAATTTTAGGAACGGATATGGAGAAAGCAGGTTCAAAGTCTAGGCGTAAATTTTATAA
GCTAGATGAAGTTGAGTTTTTAAAACGTAAAATGGTTTATAAAGAAGATTTTGGTGTTGT
AGTAGCACCTTTATTGAAGAAGAGTATGTTTAAGTGTCTAATGTGTCATATTCCACCTAA
GACAGTTTCATTGGAATTTCTAACTGGACAATGTATAGACAATTTCTTGTTCGAAGCTAA
GTTTCATGGGCGAAGTTTCTATGAAGATTCTCGACGAAAGTTGCGAGATATAGCAGTAGA
GCATGATTTGTTACGGTTCTGTTC
>Biomphalaria perifferi viral sequence 21 (BPVS21)
CATATGGTGATGATTTTGAATGTGGTGTTGATAGGAAAATTAAAAATTTTGACCATCTTA
AATACAAGTATGTAGTGGACATGCTCAAAATGAATTTAACCATGCCCGATAAAGAATCTG
AACCTGTACCATATTTACATATAGATAATTGTGACTTTTTGAAAAGACGTAGTATCAAGT
GTGATATTGACCAAAAATATTATGGTGCCTTAGATTTTAATAGTATGATTAGATCACTAA
TGGTGAGAGGTAAAACTAGTATTAGTGAACGCGAACATGCACAGAGTGTGATAAGAGGAT
TTATTCATGACTTAAGTTTTCACACTAGGGATTTTTATGAACAAAATATACGATTAGTTA
GAGATTTACTATTAGAGATTAATATGATGATACCACAAGCGCATTTTGATTATGATACAT
ATTATAGCTATCGTAATAATGATTTAGAGTGGTGGGATAATGAAGAACAAGACGCTTTGG
ATAGCGCCATT
>Biomphalaria perifferi viral sequence 22 (BPVS22)
TCTATATGGACGTTGTTTGATGATGCCATTGATTAAATTGTTGCTCAATTTTCCAGAGGC
TTCAGAATGTTATGGAGGAATGAATGCTGGTTCCGTTGAGTGGGATGCGTTAGCTAAGAG
AATGCTGAAAAATCCGAATACTCTCGACTTGGATTTTAAGAACTTCGATGTTAGCCACAC
CATTAGAGCTTTTCGAATGTTCGCTAAAGTGATGGCGATACTTACCAAGGAACTAGGTGG
GGGCAAGGAACTTGCCCAAAAAGTGTATGTATTTTGCTATTCAGTTTCGTGGCAAATAAT
CAAATGGAG
>Biomphalaria perifferi viral sequence 23 (BPVS23)
GAACTTTTGCGCGTCAGTTCTTTCGCACCTCAGAGTGCTGAAATGACAATGGCGGATTCC
GAAGCGATGGAATTGGGTCCGACCAGAGGTACAGCTGACCATCAATATTTGGTTCACTAT
GGTGAAAATATTCGTTCACTAAGACAACTCTTGCATCGCTATGAGTTAAATTCAGTTGAG
TGGGTAGATCCACCAGCCGCATCCGCAACCCCAGATAAAGACTTGGGAATCTTTTCTAAG
TTCTTTTACAAATTTCCACGGACCATGGGATACACTACTGCTAGTACAGTTAATGCAGCT
GGAGCTGCACCACCATACGCTGGGTCGTTTGGTTACAATTTTGTTGCTCCTACTTTGTTG
ACTTATCTGGCACCAGGTTACATC
>Biomphalaria perifferi viral sequence 24 (BPVS24)
AGATTAAAGAAAAAACTGGTGGTAAAAAAGCATCAGAAATTGCAAAAACGGTTGGAAATT
ATGCTGATATGGCATCACGTATTCCAATGTTAGCACCAGTATCAAGTGTAATTGGGTCAG
TTGCTCATAATGTTTCTAGTGTATTGGATATGTTTGGTTTCACCAGAGAACAAGTTGTTA
GAGCACCACGAGAAATGGTTAATAAACCATTGTGTAATACATCTACTACTAATAGTGATG
ATATTTCAAGAATGTGTGCTTTATTTGAAGAAAATAAAATTAGTAATT
>Biomphalaria perifferi viral sequence 25 (BPVS25)
CAAACAATTTGTAAGCTTGGCCACTTATGGTGATGATAATGCAATGTCAGTTTCGCGTGA
ATGTGATGCCTTCAATC52_ACACTGCAGTAGCTGCTGTGATGGCTAGCATTGGAGTAGA
ATACACTATGGCTGATAAAGAATCAGAGAGTGTGCCTTTTATTGATGTGGATCAAATTTC
GTTTCTTAAACGAACATTTAGATGGG
>Biomphalaria perifferi viral sequence 26 (BPVS26)
TACTGTTAAAATGGCTTCTTCGGCCAGTAAGGCTTTGGTTCCAGTTTTTCCTACTTATGG
TCCCTTACTTACTTTATTTTCTAGTGTGAGCAATACAGCAGGGGACGTACTGTCTTATTT
TGGGTTTTCGAAACCACCAATCCTTGAGAATACTTTCTTTTTACAGAACCGTGTTCAAGA
TAACTGGTCGCAAGTTGATGGAAGATCATCTGCCATGGTATTGGGCGATACCCAAGCACC
TAGACTAGGTGTGGATCCACGAATTATGGTTGGACATCCAGATGAAATGCTGATTTCAAA
TATTTGCAAGAAACCCGGGTTAGTGAGGCAATTGGTACAAACTCCTGCTCTTACTAATGG
AGCTTCGATTGGTTCAATGGTGATCAGACCTACGTTGACGTTCTCCGGTACTTTTCCTAC
TCCCATAGGTGGAATAGCAGCGATGTTTAATTGGTGGACTGGTGATATGTTAGTTGATGT
GGAAGTAATAGCTAGCATTTTCCATAGGTCTACTATTTTAGTAGCATGGGATCCTACCGG
TGCATTAGTTGGACCAACTCTTGAGCAGTGTATTCAAACTTTAGAAACG
>Biomphalaria perifferi viral sequence 27 (BPVS27)
GAATGAATGGTGATATACTAGTTAATGGTTTTAGAGAGTTGGGTATTACCTTAACTGATG
GTGCTGATAAGAGTAAAAATCCAATGTTTAAGCATAGTAGTAAAGTATCTTTTCTTAAAA
GAACAATAATTTATTCACCACTTCTTGAAAGATTTTGTGCACGTTTAGATAAGAAAAGTA
TGAATAAATCGTTAACAACTGCAATTAGAAGTTCATTGTCTCTTAAAGATCAAGATGCAG
TTAGTCTTTCTTGTG
>Biomphalaria perifferi viral sequence 28 (BPVS28)
TGTTATTGATGATACTAAGCCTTACCGACCTGAAGGATTTCCAAAGATGGCAACAAGTGA
AATAGGTTTCCCTGTGGAACGTATGTCTCTTGATCCTAAGAACGAACTCAGTGTCGATCC
CCGAATCATTGGTTTAAATAATGGTTTGGATGAGATGTCGGCGTCATATTTAGCATCGCG
CGAATCATACTTAACTACTTGCACGTGGTCAACTACCAATCTCATTGATGATACGCTATT
TTATGCGTTAGTTAATCCCACGTTATACGATAATGATAATGGTTCAAATCCTGCAATTTA
TATGACTCCCATGTCGTGGGTAGCAAAAGCTTTTAAGGACTGGAGAGGTTCAATCATTTT
TCGGTTTCACATTGTGGCTTCTAAATACCATAAAGGCAAACTTAAGATTAGTTTTGATCC
TACTGGTTATGCAGCTACTAATATCGGTAATACAGCTAATAGTTCGAATATCGTACATAC
AGCTATC
>Biomphalaria perifferi viral sequence 29 (BPVS29)
CTCTTAAGTGAAGCAGGAATTGGCATTTCTATTGAAAGAAACGGAGTGACGACCTGTCCG
TCGGTGGGACTGCTAACTTAATAGCTATCCTCCACTTTTACTCTAAATGGGCGCGGGGCT
TGAAGCGTAGAACCAATAAGTTGGAACATTCAAGAAAAAGTATAACCCAAAATCGGGCCC
AGTGGCACAGTATGTAAAAATCTGTACCGGTTTCGCAGCGTTATTAGGTGCCTGAAAGGT
ACCCTCAAGAACAAATGCATCCAAATCGGAACCATCAAGTGTGGAACCTGTGTTTGCATT
GACTTGGCTAGTCGACTGAAATTTATAGCGAGAGAAGTTCGTCGCTTGAATATTCAGGAC
CGATTGTGTGTTCTGGTTGGTGGCGCACGATGCGGAAGCGCCGGAGTTGGGAAACAACCG
AATACCGTCATTTGCTCTGTTTGCGTTATCAC
>Biomphalaria perifferi viral sequence 30 (BPVS30)
CGCTACCTCATCCCATATTCACAACAACCACACGTTGATATGATTGTTGGTGATTGTGAT
TCATATGAGATGATCCTACCTTTTGTTTATCCATCTAACTGGATCAACATACAGTCAGCT
TCGGCAATGAGCAATTTAGGTCGCTTACGCACGTTAGTATACGCTGCACTAGATAGTGCG
AATGGCGTGACTGGCACAGGTATTGGTGTCACAGTGTATGCTTGGGTAGAGA
>Biomphalaria perifferi viral sequence 31 (BPVS31)
TACATACAGCTATCATAGATATTGGTGAAACTATGAACGTTGAATTCCATGTTCCTTATC
AACAAGCACTTCAGTTCTTAACAAATCGAACTGACTACTCAGTGGCTAATATCAAATTCG
CAAATAACACCACTTTGTCATCTTTCCAATATGATGGCAATTATGACAATGGGTATCTTA
CTCTTCGCGTGCTCACACCACTTACTGCCCCGG
>Biomphalaria perifferi viral sequence 32 (BPVS32)
TTTGGTTACAACTTCGTTGCTCCTACATTGTTAACTTATCTGGCACCAGGTTACATCGCC
TACCGTGGATCAATCAACTGGACGTTCAATGTCCAATCCCAGACACCAGTAAGCAATCTG
CGTGTCTACAAAGACAACACCGGATCCGTATCCGCTCGCGTTACTCAACAAGCAGTGCAA
TGTGATAACGCAAACAGAGCAAAT
>Biomphalaria perifferi viral sequence 33 (BPVS33)
CCCGCGGAGGCATTTTGCGTGAGCTGGAGAGCTACGGAATGCCGACGTGGGAACAGCTGT
ATGAGCGCTTCTGGAAAGCATCGCGAGATGTCGATCTGGAACGTGCTAACGCAGCGCTGG
GAGTGACTGACAGCTCCCGCACGTAAGTCAAAGTAATGTGAGTGATGTATATGATCTGAG
TGATTTTGCGTTTTGTCTATTATGAGTATCTCGCTAGTGTGCATGTATGTTGTAAACCCA
CCCCTCACTAGGGGTTCGACTGTTTAGTAGTGAAGGTTCAGGGTGCCTTACAAAATAGAA
AAGGTGTTGTCGGCGGGGTCGCCGCAACACTTCAGAAAAATGACCTACCAACCAAGAAAA
CACAAAAACAACGAGTTTCCGCATATCTCGCAAAATGCGGACCCCCTGCTTGCGATTACA
GTCCACTCCTGAGGCCGTTCCTATGGTCGATATGGATGTTGGTCACGAGATGATTGCTGA
GCAAACAACCGGATTTCTGGACACGGCTGTCGGTACTTTGGTATCTGACGAGACCAAGTG
GCAGGACATCGACACTTCGGATGGTATCACTGATGCCGCCCTGTCGGAGTTTCTATCGCG
TCCCGTGAGGATCAACTCGGTCAACCTGCTGACCACAGATCCGATCGGTGTCGTGTTCCT
ATCCAACCCCTGGCAAGAGTACTTCAACACGCCAGCCATCAAGAAGAAACTAGACAACTA
TGCTTTCCTACGAGCACGCTTGAAGATCAAGGTTGTGGTTAACGCCTCGCCTTTCTACTA
TGGTGCTCTAAGGTTAGTGTATACGCCTTTGCCCAACTTCCATCCCGACGGTATCATCAA
CAATGCTGATATCCAGCAGGTCCCGCTTTCTCAGAAGCCGGGCCTATGGATCTATCCGCA
AGAAAATGCTGGAGGAGAAATGGAGTTGCCTTTCTTCTGGCCAAAGAACTTTCTTACGGT
CAATAGCTCGCAAGAGTTCACGGACATGGGTCAGTTGGTGCTCTACAATTGGGTGCCTAT
GCGGAGTGCTAATGGTGCCGCCGGGCAGGGAATTTCTATCCAACTCTTCGCTTGGGCTGA
GGATGTGGTGTTGGCTGGCCCAACGACCGCTCTAGCTTTGCAAGGAAAGGGTGAGAAGAC
GGAATATGGTCTCGGACCTGTTTCTGCTCCCGCGACCACGGTGGCCCGTATGGCTTCGCA
TTTTAAGAAGATTCCTGTGATAGGGAAGTTTGCGACCGCCACTGAGATGGGCGCTACAGC
GGTGGCTGGCATAGCGCAACTCTTTGGTTTCACGAACGTCCCGGTCCTAGATCCTCCGGC
ACCAATGCGTCAGGCTCCGTACCCACAGATCGCATCAACCTCTATCGGGTATCCTGTCGA
GAAACTGACGGTAGATCCGAAGAATGAATTGTCGATAGATGGGTCGATCGTAGGACACAC
ATCGGAGGACGAACTGGCAGTTTTGTCATTGGTCACGCGTCAATCATTTCTGACAACGAC
CACATGGACTACAACTACGCCAGTCGACACTCCTTTGTTCACGTCTCTCGTGACTCCTCA
TCTCTTTCGGAAGTCTACGCCCAACGGGGACATCTATATGACGCCAATGGACATGGTCGC
TCGTCTCTTTGCCAACTGGCGAGGCGATGTGATTTTCACGTTCAAGATTGCGGCATCGAA
GTTCCACAAAGGTCGTCTGCGAATCTCGTATGATCCTGGGAGTGCAGGAGTGCAGACCAC
AGGCGACACCGGTCCCTTCGTCCACAACCAGATTGTCGATCTAGGAGAACATACCACTGT
TGACGTGCGCATTCCATACCAACAAGCTCTGGCATGGTTGTACACATCACAGAACACCAC
GGAACTATTCACCACATCGAGCACACCAGCTCTTGCTTTGGATAGCACCACGCAGAATGG
CATTCTTTCCGTCAAGGTATTGACATTGCTTTCTGCGCCTGTTGCTACATCCTCAGTGTC
CATTGTGGTATTGGTTCGTGCCGCTGACAACTTTGAAGTGGCCAACCCGTGCATCCCTCC
CGCACAGTATTCGCAGTTTAGCCTTCAGGGCACTGCTGAGGAGATCGGTGAAGAGGTTGC
CATGGGAGACTGTGACGACACTGTGCGTATGGACCGCAGTCGTGTGTATATGGGAGAAAA
TGTTCGTTCTCTGCGGCACTTGTTGCGGAGGGTGAACCTCGTAGACACAACGACCGTTGT
TTCGACCAACACAGGTCTCACAACGTGGGTTTTTGGAAAGTATCCTCCGTGGTATGGGTA
CGATCCGAATGGTGGTAACACTGCTCGTAATGTGGGCAACACTGCGAATGTGCCGTTCAA
CTGGTGCCAAAATTCGCCATACTCGATACTGGCTCCCTGCTTCATTGCGCAGAGAGGGTC
AGTTCATTGGCATATTGGTCCCAAATCGAACCAACCACTATCGCACATTGCTCTCAGTCG
AGTGGCTCCTGCGTCAACACTCACTAACAGCTTTCTCTTCGAGAACTTGGATGTGGCCAC
TGCAGGTGGTGCCGCACGTCAAATGTGGCGCCGCCTTTGGTTCACGTCGGCCGGCGGTGC
GGTAACGTCAGGCTCAGTACAGCCAGTGCTGAGTGTGTCTATTCCAAACTACACCGGTTT
CAAGTTCCAAGCTGTTGATCCGACGAAGTCAACTCTTAACGTCGCCTCTGGCTCCAAATG
GGACGGTTCCGATCGGGAGGCTGTTCGACTAGAATACCTCCAGACTGGTCAGGCTTGCAC
ATCGATTCAGATCATGCGACATTTCGGTGTCGGTACTGATTTCTCGTTGTTGTTCTTCCT
GAACGTTCCTACGTGGAGGATTTATCCCTCTACACCCGGAGCCCCGACGTAAAAGAGTTT
CATGGCAGCTAAGTGGCACAAAATCATGTGTCCGCCTTTCACCTAATGTCCGCATTTGCG
GTTTGTGGCAGCTAAGTGGCATGAAATCATGTGCCCGCCTTTCACCTGATGTTACAAGTG
TCATCATAGCAGACCCTATGTTGATTCAGAACAAGAGTCCCGCCCCCTGGCGGAGTCCTA
GTGCCCTTCATGGGCTCGGAATGTATTTGGTACGGACAGGGTCCGTACTCGCCTGGTGCA
CTCGAAAGTGTACCCGCTGAAAATCACAGCGAAAACAAATGTAAAAGCCCAACCGACGTG
CCGGCGGCCTCGCAATTCATTGCGGGAGAACCCTTGAGGGGAGAATTAGAGAGCTGAGAA

>Biomphalaria perifferi viral sequence 34 (BPVS34)
GGTTACACAGATTACGATACGGTGAACGGCGACTGTGGTACCATCTTGGTGACACATAAC
CCGTACTGTGTGATCCTTGGTCTGCACCAACTCGGTGGAGCAAGATGCGAAGTGCTCAGT
GTGGTCCTCACTCAGGAGATCATTGCACCAGCTCTGGCCCACTTTGCCCGTGTGCACATC
GAACCGAGTGTGCCCGTGATCTCCGCTCCTTCAGCACCCAAAACTTTGGGACCAGTACGA
CACCGTTCGCCTCTGTTGTGGCTCCAAAAGGGACACCTCAAGGCTTATGGTAGTTTCACG
GGTTTCAAGCCAGTTCCTCGCTCGCGCGTTTGTTCGACCTTCCTGGGAAAGCAGATTGCT
GCCAGCAGAAAATGGGAACTAGGCGTTGGAGCTCCAGATCTTGGAGACTATCGCGCATGG
CACCATGCTTACGATGACATCCTCGGCCAGAAGTACGGCCTCATTGACAAGGAGATCCTG
AAACAGGCTACCGATGGATTCGTAGTTGACGTGAAAAGCGGATTGTCACGGGAGGCTCTC
GATTCAATTCAGGTGCTAACCGAGGATGCCGCTGTGCGTGGCATTCCAGGCGTGCAGTTC
ATCGACAAGATGAATTTCAATTCGTCCATGGGGGAACCGTATTGCAAGTCCAAGCGGTTC
TTCCTCACTCTTGAGGATGAGGAGAACTTGGAGTCCGCGAAGTTCACTGAGGAAGTGCGT
GACATGATGAAGGACATTCGGGCAAAGTACACTGCTGGAAAGCGCGCTAGTCCGGTGTTT
TCTGGTCAGATCAAGGATGAAGCTCGTTCGTTCAAGAAGATCGCGCAGGGCATGAACCGC
TTGTTTACTGGCGCAAGTGCTGCTTGGAGCGTGGTCATACGTGAGCAGCTTCTGACATTT
GTCGCTGTCATGATGTCGAACCCGATCCTGTTCGAGGGCGCACCCGGTTGTGTGGT
>Biomphalaria perifferi viral sequence 35 (BPVS35)
GTGCAATCTCTTGAGTGGGAGAAGTTCCGTGATCATCTCACCAAGTTTGGGGTGAAACGC
GGGATCGCTGGCGACTACGGAAAGTATGACAAGCGCATGCCTGCTGAGATGATCCTGGAG
GCGGTCCGCTTCATTGTGGAGATTCTCAAGGCAGCTGGCTACTCGGATGAGGATTGCCTG
CCGATTTGGGCCTTTGGTTACGATATTGCCTACCCTGTCGTCAACATGGGAGGAGATCTA
GTCGAATTCTCAGGCTCGAACCCGTCTGGTCATCCGCTGACAGTGATCATCAACTGCATC
GCGAATTCGCTGTACATGCGATACTGCTACATCGTTCTCAACCCGAAGCATGAGTGCACC
TCTTTCAAGGAGAATGTGGCTCTACTGACGTACGGTGACGACAATGCAGCTGGCGTGAGC
GATCGTGTGCCGTGGTTCAACCACACTGCCATTTCCGGCGTCCTAGCAAGCATAGGTGTT
GTGTACACTATGGCGGATAAGGAAGCGGAGTCGGTGCCCTACATTCACATTGATGAGATC
TCGTTCCTGAAGCGCACGTGGCGCTGGGACGAGGATGTGAGGGCATTTGTGGCGCCCATT
GAGGAAGATTCGATCAGAAAGATGCTGTGTGTGACAGTGAAATCGAAGACTCTCTCGCCT
GAATCTCACCAGGCAGCAGTCATGGTCTCGGCGGCTAACGAAT
>Biomphalaria perifferi viral sequence 36 (BPVS36)
ACCACGGCTTTTGATGTGGACCCTGTGCACAGCAACTATGCTGCTCTTCCATGGGATCAA
GTAGCTACCACTCTGCGCAGGAATTGCGCGCGTGTGACTACGAAGATCGTGGGAGATGAG
ACTCAGCGATTCCCCGGAAACGCGTTTTGTTTGCGTGGCCATTTGTGGGTGATGAACAAT
CACTTGCTGCCGGACTCAGGAGACCTCGAGCTCACGATGGAGTTTGAACCTAGTGTCAAG
GGCGTCAGTCAGAACATCAAGGTTCTTGTCCGTCAGAAGGAGTTGTGGCGTGATCCTGAG
CACGATTTGG
>Biomphalaria perifferi viral sequence 37 (BPVS37)
TGCTCTTCTACTACTACGCGCAGCTCATGAAACTGCCGTCTGGAGATGAGTACAAATACA
CTCGCAATGCGTCAGATGAGTACTGGAGTGGATTTTCATCGCAGAAGTGGTGCATCCACC
TAGACGACATCGGTCTTCTCAACGTTGACAAGGCTATGGAGGACAGATCTATCCTGGAGA
TCATCCAGTTGGTGAACAATGTTCCATTCGTGCCTAGTCAGGCTGCTCTAGAGGACAAAG
GTCGGACACCATGCCGTGCCAAGTTCGTGATCGCCACTGGTAACGTCAAGGACTTGAACG
CACCAGCATACTTCCACTGTCCACTTGCAGTGCAACGACGCATTCCGTTCATCTTCACAC
TCACGCCAAAGCTGGAGTATGTGTACCGCGATGAGCGTGGTCAACCCAGAACTGACCACT
CTGGTCAACACATGATCGATCCTGCGCGGATTCCGAAGTTGTCGGACACCTGGCCAGATC
TCTGGAACATCCACATAGATCGTGTGGTTCCTGGGGGAAAAATCTCGACTGACCGCACTC
TTGCCAAATTCGAACCCGTCAAGTCATTCTCTGACATCGACCAGTTTCTGGACTGGTTCA
AGGAGATCTGCCTCACTTTTCAAGAAGTCCAGGCAAAGGCTATGCTGGATGACGATTCCA
TGGCATCTTTCAAGGTGTGTGAGCAGTGTAACCGCACTGTGTGTACCTGCACTCGTTTGC
AATCTGGTGCCACACGTGTCCTGCCTGAGGGACTTGAGTGGGGCGATCCGTTCACGCACG
TCGAGTGCGAGGGAAACCTCGTGTTCCAAGACGTGTTTGAGCATGATAGTCGCACCGACT
CGTACACCAAGACAGCAATTGTCTTGCGCGATGCTGAGATCATTCGCCAGTCCGTTTGCC
CGGTGAACGTGATCTTGTCGCCAAAGGTCAAGGAAGAGATCACACGA
>Biomphalaria perifferi viral sequence 38 (BPVS38)
GGCATTCTTTCCGTCAAGGTATTGACATTGCTTTCTGCGCCTGTTGCTACATCCTCAGTG
TCCATTGTGGTATTGGTTCGTGCCGCTGACAACTTTGAAGTGGCCAACCCGTGCATCCCT
CCCGCACAGTATTCGCAGTTTAGCCTTCAGGGCACTGCTGAGGAGATCGGTGAAGAGGTT
GCCATGGGAGACTGTGACGACACTGTGCGTATGGACCGCAGTCGTGTGTATATGGGAGAA
AATGTTCGCTCTCTGCGGCACCTGCTGCGGAGGGTGAACCTCGTAGACACGACGACCATC
GTTTCAGCCAATACGGGTCTCACGTCGTGGACTTTTGGAAAGTATCCGCCCTGGTACGGG
TACGATCCGAATGGTGGTA
>Biomphalaria perifferi viral sequence 39 (BPVS39)
TTCACGAAGTGCGACTTGGCAACACCGGAGCCACCATAGACCATGACAGCAAAGGGAGCT
TGACGCTCCTGCTGTGCGGACTTTGTGGTGATCACTTGGGCTTCGATCAGCTGCATCTCA
TGCAACAATCGCTTGCACGCGAGCTGTTCAGTGCCAACAGCGAGATCCCCGAACTTAGAA
ATGGCCTTTCCTTGTTCGATGACCTCCTTGAGTTCAGCGACAAATTTGTAGTATGTCGTT
CCATGAACCTCCAAGTTGCTGACACAGAGCGCCTCGCGCTTCAGTCTGAAGCACTTGTCG
TACCATTGCGAGTACGAACCAGGGCCGTGGATGAACACCTCCCACTTGCCTGTCTTCG
>Biomphalaria perifferi viral sequence 40 (BPVS40)
TCTTGAGGTCATTGGCAGGGTGCCTATCAGTGGTACTACTTTCATTGTGCCACAGTCTGG
TGCTACTGTCAAGCCTCGGGGTCTTACCCCTTCAGACAGAGAGCTTGAGGAGAACGGTTT
GTTTTCTGGCGTTTTGGCTACGGCCGCTCGTGTTCCCAAGGCCATTGGCCGAGTTTTTCC
TTCCTTGGGGCCTCTCATGGGTTCCACTTCTTGGTTTCTTGCTGCTACAGCCAGGGCGGC
GAGCGCTTATGGATTTTCCAAGCCTGTTGTTCAGAAGTTGAGTCCAGTTGTTCGTTTGCA
CCACGTGTACGAAAACAACATCGACATGCCTGTGCCAGCTTTGGCTGTTGGCGCTTTCGC
TGGCAACAGCGTGGCTGTTTCCAAGGCCTTGTCTGGTACTGATGTGGATGAGATGTCTTT
TGACTACGTGCTTACCAAGCCTAGTCAGATTTTTCGTGGGTCTATTTCTA
>Biomphalaria perifferi viral sequence 41 (BPVS41)
GGGATTCTTGCCTATCGTGCGGACATGGAGTTCACGTTTAAACTCAATGCGACGCGGTTC
ATGCAGGGCAGGTACTTTCTACGTGTAGTTTATTTGGGGGGTTCAAGCACTTCGATTTCG
ACTTTGAAGTATGCTACCGCACACGTTGGCAATCTTATGTTGTCAACTAGTGGAAAGCAC
CACGATATCGACCTTGCGACCCAAACTAGCATCACGTTTACTGTACCGTATACGTCAGTT
TCCAATTACTGTCTTGTTGATTACTCG
>Biomphalaria perifferi viral sequence 42 (BPVS42)
CGAAAGTTGCGAGATATAGCAGTAAAGCATGATTTGTTACGGTTTTGTTCAATGTTGGAT
ATAACATATTCAGAAATACTACAAAAATGGAAGGTGGATAATCGCGATTGTGTATTGGTT
ACCGAACAATGGTGGAAATGTCAACCACTATGGTTTAGGCTTGCACAAAAGTTTAATTTT
GACATAACAAATTGGTCCGGTTGGACCCAATATAATAATGAAAATATGATGATAGACGAG
AGCCAGGCCGTCTTAAAACTGGTAGACGCCCCGGATAGGGTGCAAATTGATTGTCAATCT
GGTGTTGAACACAATAAAAACCAAGTAGTGACTTTTTTACAAACTCCTGATAAGCAAATA
TTGGAATTAGGAGCTTCTACTTCTGATAGTCGAATTAAGGGTGATCCTGTTGAATTAGGA
GAGTTTTTACGACGTCCAGTATTAATAAATCGCTTTCAGTGGGCTTATTCTGAATTGTTT
GTTAGCTTTAATCCATGGAGATTATTGATTGAAAATCCTCGTATAGCTAATAGGATCAAT
AATTATAATTTGTTTAAGGCTAAATGTCATGTTAAGTTTGTCTTAAATGGTAATGGGTTT
TTCTATGGACGATTAATGGTAACTTATTTACCTTTTCCCAGTCAAGGAGAACCTAGAGCT
GTTAATCCATTGGGTGGTGATGATTTATATGTGGGTATATCTCAGGCGCCAAAAGTATTT
TTAGATCCGACTAATTCTGCTGGTGCTGAGATGATATTGCCCTTTTTCTACCCCTATTCT
TATTTGTGTTTAACAGAAAGTAGTATCCTTAGAGATTTGGGATCTATATATATCAATGAC
ATAGTGCCATTAAAGCATGCAAATCAAAATTTAGCAGTATCTGGTGAAAAAGTTACTGTT
TCAGTTTATGCTTGGTTCGAAGACGTTGAGCTACAAGGTCCCACGTCTCGAGATTTAACG
TTATTGGAACCACAAAGTGGAAGAGAGTGTGAGACTGAGAGTAAACCTATTAGTCAAGCA
GCTACTGCCGTTGCTAATGTAGCATCTACTGTGAAAGATATTCCTGTGTTAGGTAAATAT
GCTCTTGCTGTAGAGAAAGCTGCACGTGTAACTAGTAGTGTTGCATCTGCTATAGGATTT
TGTAAGCCAGTTGCTGTAGAAGAGCCTGAAAGGTTTATACCTAGAACTGTAGGAAGTATG
GCGGTTATAAATACTACTAGCTCTTCTCAGAAGTTTTCTTTGGATATTAAACAAGAAACT
TCTATATCTCCATTAGATGTTAATCTTCCTAGTGACGACCAGATGTCGTTTAATTATATT
GCCCAGAGAGATAGTTACCTAAATAAGTTTACTTGGTCATCAAGTGCTGCTTCAGGTTCT
TTTCTGCAGGGATATTTAGTTACACCTTATACATTTAGGCGTGATACTTTTTCTTTAGAA
ATACCTCGAATCAGTATGACAGCTGTTTGTGGTGTCGCTAACTGCTTTAAATATTGGACG
GGTTCTCTAATTTATAGATTTCAGATTGTTAAATCTGCGTTTCATAGGGGACGTTTAGTA
GTAATATATGATCCTAAGCATACAAGACCCACTAAGGAAGAGAATATTAATTTTTCAAAT
GTAATTGATATAGGGGAAACCTCTGAGTTTGAGATCACTGTAAGTAATTATCAAGATAGA
GAGTGGTTACGTACGCCTACTGAGTCAAGTTGGTGGGATTATAGTATTTTTTCCTCTAAC
CCTATAACATTATCTTCTATATCTGTACCTACAACTAATGGTATTATTAGTTTTTATGTA
GAAAATGAGTTAACTACTCCTAACTCTGATCCTACTTTAAATACGGATATTACCATAGTT
TGTTACGTTCGTGCGGGACCTGATTTTCAGGTGGCTGATCCGCAGAATATTGGTGGTTGG
CAGACTGTAAATCCACAATCTGGTGAAGAAAAATTATTTGGTGATAGTGTTGTATCTTCA
GATGATCAAGGAGAAGGTATACGTAGCTTGGAGTATGTAAACCCTATGCCATTACCAGAA
AATAAAGTTTATATGGGAGAGGTTGTCTCTAATTTTAGAACTCTATTAAAGAGGGATAAT
TATTATTGTACGATAATCTTTCAAGATATAAGTATTATTGACTGGTTTAAGCATTATATG
TATCCTTTGTTTCCGCAAGTTAGTAACGATTTTCCAATTAGTCCTTCTAAGAATAAGTGT
AGAATGACTATGTTGAGTTATGTTCGTTGTGGCTTTATTGGTTTTAAGGGTTCTGTACGT
TGGAAGATTGCTGGTTTATTTGGCGCTTTGAGTAAAGTGGTTTGTAATCGAACGGAAATC
CAAGTTCCGTATGTTAGCGGGCAAATCGCTTATACAGATTTATCAACTTTTTGTACTGAT
TTTGCCGCTACGTGTGGTGATCAAGTAATGCGTGGAGCCGCTTTAACTTTTAGCACCATT
AATCCTACAATTGATATAGAATTGCCATATTATAATCCATCTAAGTTTTTATTAGTAAAA
ACTTCTGGATCTATGTCTTATCTATATCATTCTGATGCATATGGTTTTAACTATTCGATA
GTAAAATCTACCATAGCGGGAGCTATACGTAATCTATTAACTATGTATGTTTCTGCTGGT
GAAGATTTTACATGTTACTTTTTCGTTGGTTGGTTACCAATGTATCCAGTAAATCCTTAT
TAAGGAAAAACGGCAGGAGTTTGCCGTGATTCAATTTTATGTTACATTCAAAAAAAA
>Biomphalaria perifferi viral sequence 43 (BPVS43)
TGCACATGCTTGTGTCTGCCAGTGCTAGTGAAGTTGCCAGTCTGACTGTTCCTTTTGTTT
ACCCAACAAGAGCGTTGAACATCGACAATTTCACAAATGGTGACATGGGTCGTTTTACTG
TCCGCGTTCTCAATCCGCTCCAAGATATTAACGGCGCTGTTAACACAGTTAACGTTTATG
TCTTCGCCCGGTTCGTTGATGCTAAGATGTACCTTCCCTTCGACTCTCAGTCAAATCCCA
AGATTACCACTGGTAACACTGGTGAGCCAACGAAGAAAAGTTCTGAAGGAATTATCAGCA
GCACTCTTGATAGTCTCTCTACTATCTCTGCTGGTCTTGAGAACGTTCCGCTCATCGGTG
GTTATGCTAAGAATCTCTCCGGTCTTGCAGGCATGGCTGGTGGTATCACCAAGATGATGG
GTCTTTCTAAACCCACCACTCTTGCTTCCACCGACATCGTTGTTATCAATCCTAACTTCA
ACCACAACCTTGGTACTGGTATTGACACTGCACCCAAACTTGGTTTCCATCCTGAGAATG
CCATCTCTACCCAACCCAACGTTGGAGGAATCACGCAGGATGAGATGCTCTTATCTTACA
TTGCGCAAACCCCCCAGCTGTCTGGTATCATTCCGTTTACTAATGGGTCTTCCGCTTTCC
TCGTGGCTAGTACGACCAGAACTGACAATCTTCCAACTTATGTTGATGCGTTGTCTAACA
TGTTCGTCTATGTTTCTGGATCCCTCAAGTTCAAGATCTACGTCACAGCATCTCCTCTGA
TGGCTATTCGTATGGTCTTCTTTCTTGGATCCGCTTCCACACAGAACTGGCAAAGTTGCT
ATCATCGAATCGTTGATATTCAAGGTGACACAGAGATTGAGTTCACTGTTCCTTACGTCG
ACGCCCAGATAATGAAGACTTCCACCCAAGGTGTTTTCTATGGTATCTATGCTAACATTC
TGTCTTGGTCCCAACCCAACCCAACCCCTTCTTTGAACGTTTACCTTAACGTTTACAAGG
CTGCTGCCAGCGATTTCCGCTTTGCTGCTCTCCGTGATGTCGTCTACACCCAATCCGAGC
CCATTGTTGAAGTTCAATCCAACCCTCGCGTGGACTTCAACAAGGATTTCGATCCTATCC
ACCCCTCTATGACTGGTTATGTTCAAAAGAACCAAGTTATGGGAGAAGAGTATACGTCCT
TGCGTGAGATTTTGCACAAATACATCGCCTACGCTGCTACCACTAACACTTCGATCGATG
TGTACAACACTAACCGTGCTGCAGCTGCCGTCACCTTTGGTGTCGAGATCTTTGGTATGT
TTTTTCGTTTCTGGCGTGGCTCTATGCGCATGAAATTCGTGCAGAAAGATGCTGTTGTCT
CTGGCTCCATGTACATGACCGTTGGAACCACACCTATCCAAGGTTCTACATGGAGCATTG
TCCCATCGTATCGCCAAGTTGAGGCTGACGTCCCATTTTATAGCTCTGAACTTTTCCAAA
GCACTGGTACCGCCAATACCAACAAGATTGCCATCGTCAAAGATGCCACATCCCGCTACC
AGTTCAAGGCTATTGGTGATGATTTCTCCTTCCACTGGCTCCAACCTTTCCCAGCAAACT
ACCTCACAGGCTCTCTAGCCAACGCAGGTGTTGCTTCCGGGAATCCAGGTTTTCAGGTTT
ACCTGTCTACCTGAACCCTCTCGTCGCCGATTTTAGACTTACGTCAGCGAAAATGTTTCC
TTAAAGTCAAATTCATGTCCTTCTTTAGTTTTGTAGTCTTAATCATTGTGAGTCGCATAA
TTGTCTGGTTAGTGCTCCGGTACCCCAGCTGTTGTGTGCCCTGGTTTAATGAACACCCTT
TGTATATATAGCCTAGCGGGGTCTTAATTTTTCCTTGTTTTACTGTAGATGGTCAATTAT
TCACTTAAGTTACTAAATTATGCTTGAGT
>Biomphalaria perifferi viral sequence 44 (BPVS44)
CAGACCCTTGTGCCATGTGACTATCTTGCCATACCGTTCCAATACTGGAGAGGTGGGTAT
CGTCTCAAGTTCATCATACCTAAAACTGAGTTTCACTCAGGCAGGTTGCTGATTGCAGTC
GTTCCCACGGAAGCTGGCACCTCAGTGGTTGCTCCTGCGAACCTAGCAGACACTGACAAT
TTGGCGCGTGTTGTTTGGGATGTGCGTGAGTCGAATGAGTGCACTGTGGATATACCTTTT
GTCCAAACTAGAAACTTCATTGAAACAACTTATGCGTCGGCCAATGTCTACGTGTTTGTC
GTGAACGAGCTTATTGCGCCTAGTACCGTTAGTTCCCAAGTAAACATCCTTGTGGAGAAG
AGTGGACTTGACGATCTGCAGTTCGCAGCACCCATCGGAAATTCAACAACTGGTGCGTAT
TACGAGCCATATGTTTATTTCCAGTCTGCTAAATTGGGGGTGACTAGTTCACCTCCTATA
ATCGAGGCAGAGAGTATGGGTGAAGGGATTCGTTCGTTGCGTTCACTCCTCAAGAGGTTC
GTTTTATATGCGAATGCTTATACCACGCATACAAGGGTTTGGGTTGATCCATTTGCAATA
GTTGTCACAGGACAGATAACGAATACTGCTGGACCATTGGTGCGTATCACAGCGAAAAGT
GATTACATTTCGCTTTTCTCTGTCTGTTATGCATTTAGTTCAGGCTCAACTCGTTTCGTT
CTGTATAATGGTGTCTCTGACACCCAGAATATAAATGCATGTTTGACACCCTTGGGAGCA
ACATTCACGGATGCCGCTGGTAGTGATAGTCTTGTCGATACATCCATATCTAGGCCACGC
GCGATTATAGCGACAGCAGTTGAAGGCGTGAAGTCCGTTGAGGTTCCAGCTTACCAACCT
TTCGGTTGTAGAGCCGTTGCCTCCAGAATTCCCGGTCCTACCACTGTTTTCTCGTCGCAA
CCATCAGCACCATTGGGTGGGTCGAATATGATCTTGAACTTCAACTACCTTTACGCTAGC
GATCAGTCTTACTTTGGGACAACTGTTTCACGTGCTGCGGGTGAGGATTTTTCACTTGCA
GTTTGGAATGGGACATTTCCCATTGTAGCTAGCACGGCAACATAGACACATGGTCTTTAA
ACATCGCACCCATGCGAAAGTTGGTAGTTTCTATTTATACAAAATAGCGGTTAGCTTAAC
CGAGAAATAGGCCTCTAGAGCACAACATTTGCGTGTTCTCGAGTAAATACCTTCCACATG
GCGGTAAACCGCCCCTGTTACATAACTTACATATACCCGGGGTGCGCCAGTGCGGTCCCC
TTAGCAATGTAAAGT
>Biomphalaria perifferi viral sequence 45 (BPVS45)
TGGTACCCAGCCATCGCTCACGCCTTTCCAAAAAGTCAGGTGGTCAAGCGCGATAAGATA
GCGGCAAATCCGGGCAAAATGAGAACCATAGTTGCGACTGCTGGCTTTAACAATGTACAG
CAAGGAATCTTGAATTTCGAGATCAACAACCGGCATGATTTCATGGGCACAAACGAGAAG
GTCGCAATGCCGTTGAACGGGACACATATGAACTATATTTTCGAGGACGTTGCATCGTTC
GATTACGTCTATTCATTGGACGCCACGGCCATGGATGCCAACCTGTCGGATAGCGTCCTC
AAGGTCATTGCTGAACTCAGAAAGAAAGGGTACGAAAA
>Biomphalaria perifferi viral sequence 46 (BPVS46)
CTACCACTATCTAATTAACCTGCTCACAACTTTCTCATCTCTCCAACCTCACCTTCCCAC
TCACTCCTCCATGCACTCTAAACCTCACCCTCGCAACAAGAAACGCCCTCAAGGACGAAA
GGGTCGTTCAACAAGACCCTTTCCTCCGAACCAAAATAGGTCAATTTCTCGATCCGCTCC
TTTGATTTCTCCGGATGAAATGGACGTGAAATTACGTTTTCGCAAGACTGCCGCACTTAC
CGGAATAGCCGGCGGTGGCTTTGTGAAGCTCACTCCTAACGCAGCATATGATGTTGACCC
GTCTCTCGGCTCTACTGAGACGTATGGTTTCGACGAGTACGCTGCACTGTACTCTTATTA
CCGAGTGATCTCCTATTCCTACCATATTCAGGTTGCGAATGCAAGCACTACCACGCCAGT
CAACGTATACGTTATGAACACAAATACGGATCCTACGCTGGCTGGCACCAGTTTCTCACT
TTATTCCACGAATCCTTATTCTCAGACTCGTCAGCTATCCAAATCACCAGCTTCCTCGTC
CAGTGCCCAGTTCCGCGGGCATCACCAGGTCGCAAAGATTCTAGGGTCGAAAGTCCCTGA
GACTGATGACAACTACCGCGCCCTGACTACTACAGTTCCCGCCGATCTCATTTGGTT
>Biomphalaria perifferi viral sequence 47 (BPVS47)
ACATGCACGCAAAAAGACAGAAAGCTCACAAGCCCAAACGCAGGCCGCGCGGTTCCCGCC
CAACTCGCCCTTTTCCTCCTCAGACCAGTCATTCGATCTCTCGCTCAGCTCCACTCATTG
CACCTGATGAAATGGATGTTCGCTTACGCTTTAGGAAGAATGCAGCCCTTACAGGCAGCG
CAGGCGGCGGCTTCGTTAAGTTACAACCTAATGCAGCATACGATGTCGATCCCGCACTCG
GTTCCACAGAGACGTACGGTTTCGACGAATACGCAGCTCTTTACTCGTATTACCGGGTTG
TTTCTTATTCA
>Biomphalaria perifferi viral sequence 48 (BPVS48)
AACAGATTCAGTAGAAGATGTCCCTAGAGGACTAATTGACACTAATCTGAAACAGTGGGC
TTCGGGGATCGACTACTCATCATTCGGCAGTTCTGGAATAGCGCCAGGAGGGGTGCTAAA
CAAGACAGCAGGAGGATCCACCGGAGACAGCAACGTCACGTTCAACAACACCAAAGGGTT
ACCCATCATTTTAATGTACTCGTATTGCAAGGCGGCGGGAATCGATTATGCAGAGTTTTT
TGATGAAGTCGCGCTACACAACTTCGGCGACGACGACATCCTTGCTACATCGCGGACGCC
TGCTTTCATGCGGAAGGTTGTGGACGTCGCTAAGAGAGATCTGAACATTGAATTACGGTT
TGAGGCTGAAGGCACCACGGTGTTCGATCAAGTGTTTTTGGGTAGGAGACCCAAAGAAGC
ATCAGAATACGCCTCCGACTTTCAGGACGCAGAAATCCCCATGCCAAAGTACGCTATAAT
CAACGACACCAAAACCATGAGGATGAGGTTGGCCAGAGAAAAAGCGGAAATGACACGACA
CAAGGGGGTGCGTCATGAATTGTACAGACTTGAGAAAGCCATGGGTTATGCGCTATTGTC
AGCTCACCAAAGGGATTTTTATGACATGGTACGCGAATATTATGATGAAGTTGTTTCTAG
GCTGCCGATACAAATCCAATCCCAGCCTTGGTTCAAGAAGAAGTACAAATTCATACCATA
CGAGGAAGTCATCAGGAAATGGTACAAACCAATTGACCCCACTTCGTATGGAGTTCACGC
GCTACAGTTCCAGGTTGGTTTGGCTTCTCGTACTGAGAAAGCCTTCCTGAGGTGCCTCAC
CCACTTGGGCTGGTTGGCCGACATGTTCCCGTCACATTTGGTAACACCTGATTCACAGAC
AAACAGCTACCGAGTCAGTGAATTACATTGCGGCATATTCGAAGCCCATGCGTGGCATAC
TTTCGTGAAAGAACACGGTGAAGTGCCAACGCTGGAGCAATTGGAGAGCAGGGTGTCACA
ATCGCCTTATTCACAGTTCGCAAATTGTGATTATTGGTTACGAACCAAAGGAAAATGTTT
ACCATCTAAGGGTGAGCTGTTTGAGCGCAATGCCAACCACGCGATGTGGAGGGTGATAAT
TTTCACTACAGTTTACGTCAATTTGAACGGCGCAGCTACCATCGTGGACAAATTGCCTTT
TGGCAATGTCATCATAGAGATGGCCAACCTGTGTTTGTTCAAGTCAAGAAAGCTATTTGG
CACCCTGGGTTTCGCGCATTATGTCGCCAAGGGAAAGGGCTCACCAAAAATAGATGCCTT
GGCACCCAAAGATCCTTACGCCTACCACAAGAGGGCAGCAGCCCTGATCGTTAACGCATT
GCCTGAGTTCAAACTTTTGGCACACATACCAATCGGGTGGATGGCCACGTACATCTCAAA
GGCCGCAGTAGTGGCCGCTGAGACAACCACACTGCAGGTGGGTGATGCAGACGAATTGGC
CAATGACCCCGAAAGAAGACCCTGGAGGAAAGCGTATTATGAAGCACTCGAGTGGATAGA
AAATGGTAAATGCCCCGTGCTAGTTTCGCACACCGGCACGGGGAAAACTAGGAATCTACC
ACCGATAGCTTTGTACGATCCTGACGGAAGATGGGAAAATGTGGTGGTCGTTATGCCAAG
GAACATCGTATGTTATGAGTGGTGCAGGACATCAGGCGCAACGTTTAAAAAGAGAGGAGT
CAACAAGACAACGCCCTTGATGTGCTGCACATACGGCTACTTGGCACACTGCTATGCGGG
AAACAACCACTGGTGGAAAGAGAAGACATTGTTCATTTTTGACGAAGCGCATGAGGAGTC
GATAGAATGGATGTATTTACGAAGGGTTGCTATAGAGAACATGAAATGTTTCGCCATGAC
AGCCACGCCAAATTCACTAACGTGCTCTGGCTTCCAACGAATCGATGTTATGGTTAAGCC
CAAATTCAAGATCAAAGAGGCAAGCGCTCCATCCTTAGAAAGCGCGATAACCACGTATTG
TCCTGGATCGAAAAGGTTTCTCATCATCGAGCCATCGCTACGACAGTGCAAACTAATTCA
GCAAAGGTTGGCAGCGACTGGATACGCGTCAAAAGTGGTACATTCTGGAGATAGAGAGAT
ACCACCTGATGTGCACATAGTCGCGACGTCCGTAATCGAAGCCGCTATCACTATACCAGG
ATGTGATCTGGTGGTTGACACAGGAATGAGGTTAGTCACCGATGGAAGCACTGGGTTGTG
GAGAGTCCCGAACACCATACCAGGCGCAATACAGAGGAAAGGTAGGACAGGAAGGACCAA
CGATGGGCTGTATGTTTTTATAACAGCACCCGTCAACAAGGAGTATGACCCGTTGCCGGA
TGTTGGGATGGTTTTAAGCAATCATCCCATCACACAATCGCTTAAGGTTAAGATCCCCTT
TGATAGGTCCACAAAATGTCATGCCATACCTGGCAACGATTACGCCCATGTTCCTAAATC
AACTCCAGCCGATGTCAGGAAAGGTATAGGCTTATTCCACAGGATCCTGTTGTCACAAAC
CCAACTGGACCTAGCGAACGCGTCTTATGAATATGCCAAATTCAGAAGAGGGAATCCCTC
AGATGACCTGGCACATTTGGCCGATATTTTCGATAAAGATGAGTTAGTAGAACAAAAGGT
GATGCTGGAATGGTACATGGCCAGCACACCCACCTATTACGTGGGTGGGCGTGTTTCAGG
CAATTTAGTTGCCTACAACAATTACAAGTTGGTAGCCAACTTTGAAGAGCTACAACCGGA
GGGGGAAGTGCAGAAAGGTCAGTTAGACACAGACCGCCTCACACCGGTGGCTAGACGCGG
GCCACAAGGCCCGAATTATAGACAAGTGATTATGGAGGGTGTGAATAGGCGCCGGAATCG
AAGAAAACGAGCGCCGAAACACATCCGCC
>Biomphalaria perifferi viral sequence 49 (BPVS49)
TGAAAGCACACTGTCACACTACGTCAAGCATTTAAATATGCACCAAAAGTCTGAAAAACA
CATCAGTCCGACGGAGTTTAGAAGGCGAGTTAACAGGAGCCCGTATGTTGACACGTGGTT
GGCAGAAAAATTGCCAGATGCACATGCCGATGGTATTGATGCCAGCATTATAGCATGTAA
GGAAGTCATGCTCGCATCGCTCGCCAGGTACAACAAAGGTGGGCTCGCTGACGCCATGAC
AGACAGGGACATCACGGGAATTGTCGAAGCGATTTACAAGCAAAACCAGGACTTATTGTC
TGACGCGCACATTGCAGATCCTATCAAGCTAACAAAGAAGTTCCTGTCATATAAAAAGTA
CAGCGCTGGGCTACCGTTCACTTACAGTGGTAGTGGCATCACGAAACGTGAAGACTTGAG
GCGACAAGGGTGGCTTAGACCCATAGCTGAGTTGGGGTTGCTACCCTACAAATCAGGGAA
ATGGTACCCAGCCATCGCTCACGCCTTTCCAAAAAGTCAGGTGGTCAAGCGCGATAAGAT
AGCGGCAAATCCGGGCAAAATGAGAACCATAGTTGCGACTGCTGGCTTTAACAATGTACA
GCAAGGAATCTTGAATTTCGAGATCAACAACCGGCATGATTTCATGGGCACAAACGAGAA
GGTCGCAATGCCGTTGAACGGGACACATATGAACTATATTTTCGAGGACGTTGCATCGTT
CGATTACGTCTATTCATTGGACGCCACGGCCATGGATGCCAACCTGTCGGATAGCGTCCT
CAAGGTCATTGCTGAACTCAGAAAGAAAGGGTACGAAAACCACCCCGCTTACGAGGTTAT
TTGTAAGCATATTGACTGCGCAATGGAGCAGACAAAATGCAGTTTTGTTGTCAACCTCAT
AACAGATTCAGTAGAAGATGTC
>Biomphalaria perifferi viral sequence 50 (BPVS50)
AGCCTGGGGTCGATCACTTACAAGTGTTCCCGAAATATGACCGCATTGTATGCCATGGTG
GAGCAGGCACCGTAGACACAGCCCGGGCTTGTGGTTGCAAAGTGTTAAGCGTGTCAGATG
TATTGGATCGTAACATCATTGAGAACGTGCCTAGGGACTACAATGAAGATGAAGCCATTA
TATTCGTACAACTAGCGAACCTATGTCCTTTGGACATGATTGTTGATCTGATGAGTAAAT
TTCCCTACAAACACGCCAGCCTCCGGACCAGTCAGAGCTTTATTATCACCTGCA
>Biomphalaria perifferi viral sequence 51 (BPVS51)
GAAGGTGAGCTTGCGGAACAGACCGCTGAAGAAGTGAATTTTTGTCTCCAACAGTTAGCA
CGCGGCGAAATACCGTGCTGGGTCTTCACTGACGTGATTAAGTCAGAAACCCTTCCCATT
GAGAAAGTCCAAGCTCTTAAGGGAAGACTTGTTTCAGCCGCTCCAAATTCGTTGGTTCTC
GTCACGAGAATGCTTTTTGGTCCTTT
>Biomphalaria perifferi viral sequence 52 (BPVS52)
ATTTGCACATAGAGATGCATGTTTCATTGGTGATGCACCATATACAAGAGTTGGTCCATC
AGCAACAACACCATCTGCAACAACATTTGTTTTTACATTATGTGATAAAACAAGTGCACA
TCCACAAAATGGACAAGGATCAATTTTAGGTTATACAGTTGTTGGACAAGGTGAAGGTGC
AAATATTACATTATCAAGAGGAACAACTTATACATTTATTTCTGACGCAAATTGTGCATC
AAGATTATAT
>Biomphalaria perifferi viral sequence 53 (BPVS53)
CCTTTGTATCGAAGACGTGTTGTTCGTCGATACGGTTTAAGATCTCGTCGTTTTTCTCGT
TATCCTATTCGTCGTCGCCGTTATGCCAGAAAGTATTAATGCTCATCTAGCAGTAATGCG
CAGTGCATTTAGCACTGCGTGTGCTGCTGCAAAGGTTCCAGATGGCCGTGTTTCTGCTAG
TATTGCTTCTCGTGAAGCTGGTTGTAGTGTTATTCTTCAAAAGGGCTCTGAAACCATGTG
TTTTGCTTTGATTCCGTGTATTAATTCTGGTATGGCATACTATACGATTACCTCAACTGG
TACACCTCCTACTGATACTGTAGCTGCTGCTGATATTTTTACTTATGATGAAGCTAATAA
AGGTGGAACGGGTGCGGAACGATGTGATCGGTTTAGAGTTGTTTCCGCAGCCATGCGTTT
ATCTTCGATAAATTCAGCTCAGTATAACAATGGCTGGTTCGAAGCCATTCGTGTTCAGAC
GGATTATATTGATGCTGATGTTGATGCTTCTGCAATTAATAATAAAACTAATTTTGGGAC
ACTTAACATTGCTTTTGAGAACAATTTAATGAAATCTACTCGTTGGTGTAGTCATCCTTC
CTATGTTACCGGTAAACTTGCTGATTTATATAAGCATCAGTTTTATTTACAATCACAGTC
CGATAGGGAGTTTAATCGTACTGCTGGAGCAAATGTTAGTGCTAATTATTTAGGATTTGA
TGTAAATATGGATACAGTTTTGGTACGAGTCTATGCTGGATCAAATGTTGGTACTGGATC
AGTGAAAGCTGCGATTCATTGTCATGTAGTTCATCATATTGAAATGAATTACGATGCTAG
CTCTGAAAAGGCTCGTTACCATTCTCAGTGTATGTCCGCTCCGCAACTTGTTGCAAAGGT
AGATGCTTCCATAAAAAAGGATTCTAAAGCATCTATCATTCGTAGTCCTAATTCTTACGG
TGTAAATACATATTAATGATTTTTT
>Biomphalaria perifferi viral sequence 54 (BPVS54)
AGTCTCCCAGTTAATAAATTTCGTCACTTGGTTGAATTAGCTACGGTAGGTGACGATAAC
GTGTCATCTGTGAATAATGACATTAGCGATAAGTTTAATTTAGTTGTGTTGCAGGCGATT
TATAAAGGATTCGGATATGTCGTCACCGATGCGTCTAAATCTGATACCGTGAGACCGTTT
GTACCTTTCGATCAGATATCTTT
